# Supplementary material for: 10H-Phenothia­zine 5-oxide
Source: Acta Crystallogr Sect E Struct Rep Online. 2010 Nov 24;66(Pt 12):o3267. doi: 10.1107/S1600536810047914 (PMC3011726; doi:10.1107/S1600536810047914)
Supplement: Supplementary file 1 [file e-66-o3267-sup1.cif]

##############################################################################
###                                                                        ###
###        Electronic paper (Acta Crystallographica Section E)             ###
###                                                                        ###
##############################################################################
#                                                                            #
# This CIF contains the data in a paper accepted for publication in Acta     #
# Crystallographica Section E. It conforms to the requirements of Notes      #
# for Authors for Section E, and has been peer reviewed under the auspices   #
# of the IUCr Commission on Journals.                                        #
#                                                                            #
# Full details of the Crystallographic Information File format               #
# are given in the paper "The Crystallographic Information File (CIF):       #
# a New Standard Archive File for Crystallography" by S. R. Hall, F. H.      #
# Allen and I. D. Brown [Acta Cryst. (1991), A47, 655-685].                  #
#                                                                            #
# The current version of the core CIF dictionary is obtainable from          #
# ftp://ftp.iucr.org/pub/cif_core.dic. The current version number is 2.4.    #
#                                                                            #
# Software is freely available for graphical display of the structure(s) in  #
# this CIF.  For information consult the CIF home page http://www.iucr.org/  #
# cif/home.html                                                              #
#                                                                            #
# This file may be used for bona fide research purposes within the           #
# scientific community so long as proper attribution is given to the journal # 
# article from which it was obtained.                                        #
#                                                                            #
##############################################################################
                                             
data_I
_audit_creation_method     SHELXL-97
_chemical_name_systematic
;
10<i>H</i>-Phenothiazine 5-oxide
;
_chemical_name_common     ?
_chemical_formula_moiety     'C12 H9 N O S'
_chemical_formula_sum     'C12 H9 N O S'
_chemical_formula_iupac     'C12 H9 N O S'
_chemical_formula_weight     215.26
_chemical_melting_point     ?
_symmetry_cell_setting     monoclinic
_symmetry_space_group_name_H-M     'P 21/c'
_symmetry_space_group_name_Hall     '-P 2ybc'
loop_
    _symmetry_equiv_pos_as_xyz
    'x, y, z'
    '-x, y+1/2, -z+1/2'
    '-x, -y, -z'
    'x, -y-1/2, z-1/2'
_cell_length_a     6.4482(4)
_cell_length_b     7.6610(5)
_cell_length_c     22.0956(14)
_cell_angle_alpha     90.00
_cell_angle_beta     110.466(2)
_cell_angle_gamma     90.00
_cell_volume     1022.62(11)
_cell_formula_units_Z     4
_cell_measurement_reflns_used     3079
_cell_measurement_theta_min     2.6587
_cell_measurement_theta_max     27.2621
_cell_measurement_temperature     297(2)
_exptl_crystal_description     block
_exptl_crystal_colour     brown
_exptl_crystal_size_max     0.50
_exptl_crystal_size_mid     0.50
_exptl_crystal_size_min     0.40
_exptl_crystal_density_diffrn     1.398
_exptl_crystal_density_meas     ?
_exptl_crystal_density_method     'not measured'
_exptl_crystal_F_000     448
_exptl_absorpt_coefficient_mu     0.285
_exptl_absorpt_correction_type     multi-scan
_exptl_absorpt_process_details     '(SADABS; Bruker, 2002)'
_exptl_absorpt_correction_T_min     0.8708
_exptl_absorpt_correction_T_max     0.8946
_exptl_special_details
;
;
_diffrn_ambient_temperature     297(2)
_diffrn_radiation_type     MoK\a
_diffrn_radiation_wavelength     0.71073
_diffrn_radiation_source     'fine-focus sealed tube'
_diffrn_radiation_monochromator     graphite
_diffrn_measurement_device_type     'Bruker APEX area-detector'
_diffrn_measurement_method     '\f and \w scan'
_diffrn_detector_area_resol_mean     ?
_diffrn_reflns_number     7632
_diffrn_reflns_av_R_equivalents     0.0289
_diffrn_reflns_av_sigmaI/netI     0.0297
_diffrn_reflns_theta_min     1.97
_diffrn_reflns_theta_max     28.63
_diffrn_reflns_theta_full     26.00
_diffrn_measured_fraction_theta_max     0.895
_diffrn_measured_fraction_theta_full     0.994
_diffrn_reflns_limit_h_min     -8
_diffrn_reflns_limit_h_max     8
_diffrn_reflns_limit_k_min     -9
_diffrn_reflns_limit_k_max     9
_diffrn_reflns_limit_l_min     -28
_diffrn_reflns_limit_l_max     29
_diffrn_standards_number     ?
_diffrn_standards_interval_count     ?
_diffrn_standards_interval_time     ?
_diffrn_standards_decay_%     ?
_refine_special_details
;
Refinement of <i>F</i>^2^ against ALL reflections. The weighted <i>R</i>-factor
<i>wR</i> and goodness of fit <i>S</i> are based on <i>F</i>^2^, conventional
<i>R</i>-factors <i>R</i> are based on <i>F</i>, with <i>F</i> set to zero for
negative <i>F</i>^2^. The threshold expression of <i>F</i>^2^ >
\s(<i>F</i>^2^) is used only for calculating <i>R</i>-factors(gt) <i>etc</i>.
and is not relevant to the choice of reflections for refinement.
<i>R</i>-factors based on <i>F</i>^2^ are statistically about twice as large
as those based on <i>F</i>, and <i>R</i>- factors based on ALL data will be
even larger.
;
_reflns_number_total     2361
_reflns_number_gt     1962
_reflns_threshold_expression     I>2sigma(I)
_refine_ls_structure_factor_coef     Fsqd
_refine_ls_matrix_type     full
_refine_ls_R_factor_all     0.0742
_refine_ls_R_factor_gt     0.0629
_refine_ls_wR_factor_gt     0.1662
_refine_ls_wR_factor_ref     0.1751
_refine_ls_goodness_of_fit_ref     1.039
_refine_ls_restrained_S_all     1.038
_refine_ls_number_reflns     2361
_refine_ls_number_parameters     146
_refine_ls_number_restraints     6
_refine_ls_hydrogen_treatment     constr
_refine_ls_weighting_scheme     calc
_refine_ls_weighting_details
              'w=1/[\s^2^(Fo^2^)+(0.0980P)^2^+0.4384P] where P=(Fo^2^+2Fc^2^)/3'
_atom_sites_solution_hydrogens     geom
_atom_sites_solution_primary     direct
_atom_sites_solution_secondary     difmap
_refine_ls_shift/su_max     0.000
_refine_ls_shift/su_mean     0.000
_refine_diff_density_max     0.437
_refine_diff_density_min     -0.192
_refine_ls_extinction_method     none
_refine_ls_extinction_coef     ?
loop_
    _atom_type_symbol
    _atom_type_description
    _atom_type_scat_dispersion_real
    _atom_type_scat_dispersion_imag
    _atom_type_scat_source
    'C' 'C' 0.0033 0.0016
                         'International Tables Vol C Tables 4.2.6.8 and 6.1.1.4'
    'H' 'H' 0.0000 0.0000
                         'International Tables Vol C Tables 4.2.6.8 and 6.1.1.4'
    'N' 'N' 0.0061 0.0033
                         'International Tables Vol C Tables 4.2.6.8 and 6.1.1.4'
    'O' 'O' 0.0106 0.0060
                         'International Tables Vol C Tables 4.2.6.8 and 6.1.1.4'
    'S' 'S' 0.1246 0.1234
                         'International Tables Vol C Tables 4.2.6.8 and 6.1.1.4'
_computing_data_collection     'SMART (Bruker, 2002)'
_computing_cell_refinement     'SAINT (Bruker, 2002)'
_computing_data_reduction     'SAINT (Bruker, 2002)'
_computing_structure_solution     'SHELXS97 (Sheldrick, 2008)'
_computing_structure_refinement     'SHELXL97 (Sheldrick, 2008)'
_computing_molecular_graphics     'DIAMOND (Brandenburg, 2010)'
_computing_publication_material     'publCIF (Westrip, 2010)'
loop_
    _atom_site_type_symbol
    _atom_site_label
    _atom_site_fract_x
    _atom_site_fract_y
    _atom_site_fract_z
    _atom_site_U_iso_or_equiv
    _atom_site_adp_type
    _atom_site_calc_flag
    _atom_site_refinement_flags
    _atom_site_occupancy
    _atom_site_disorder_assembly
    _atom_site_disorder_group
    S S5 0.42382(10) 0.16598(9) 0.58407(3) 0.0511(3) Uani d . 1 . .
    O O5 0.5476(3) 0.3348(3) 0.60011(10) 0.0515(6) Uani d P 0.907(4) A 1
    O O5' 0.537(2) 0.0431(17) 0.5773(6) 0.024(4) Uani d PU 0.093(4) A 2
    N N10 -0.0212(3) 0.2763(3) 0.59516(10) 0.0465(5) Uani d . 1 A .
    H H10A -0.1256 0.3363 0.6009 0.056 Uiso calc R 1 . .
    C C1 -0.1959(5) 0.3230(3) 0.48155(14) 0.0563(7) Uani d . 1 A .
    H H1A -0.3197 0.3677 0.4885 0.068 Uiso calc R 1 . .
    C C2 -0.1951(6) 0.3105(4) 0.42027(16) 0.0695(9) Uani d . 1 . .
    H H2A -0.3182 0.3472 0.3859 0.083 Uiso calc R 1 . .
    C C3 -0.0141(7) 0.2438(4) 0.40843(15) 0.0746(10) Uani d . 1 A .
    H H3A -0.0169 0.2332 0.3662 0.090 Uiso calc R 1 . .
    C C4A 0.1721(4) 0.2076(3) 0.52193(12) 0.0459(6) Uani d . 1 A .
    C C4 0.1689(6) 0.1936(4) 0.45877(15) 0.0624(8) Uani d . 1 . .
    H H4A 0.2917 0.1500 0.4509 0.075 Uiso calc R 1 A .
    C C5A 0.3231(4) 0.1236(3) 0.64649(12) 0.0458(6) Uani d . 1 A .
    C C6 0.4605(5) 0.0291(4) 0.69942(15) 0.0621(8) Uani d . 1 . .
    H H6A 0.5904 -0.0202 0.6979 0.075 Uiso calc R 1 A .
    C C7 0.4058(6) 0.0086(4) 0.75312(16) 0.0750(9) Uani d . 1 A .
    H H7A 0.4974 -0.0554 0.7880 0.090 Uiso calc R 1 . .
    C C8 0.2155(7) 0.0822(4) 0.75575(15) 0.0725(9) Uani d . 1 . .
    H H8A 0.1807 0.0699 0.7930 0.087 Uiso calc R 1 A .
    C C9A 0.1255(4) 0.1936(3) 0.64756(12) 0.0433(5) Uani d . 1 . .
    C C9 0.0752(5) 0.1739(4) 0.70411(15) 0.0592(7) Uani d . 1 A .
    H H9A -0.0533 0.2232 0.7067 0.071 Uiso calc R 1 . .
    C C10A -0.0122(4) 0.2694(3) 0.53439(12) 0.0429(5) Uani d . 1 . .
loop_
    _atom_site_aniso_label
    _atom_site_aniso_U_11
    _atom_site_aniso_U_22
    _atom_site_aniso_U_33
    _atom_site_aniso_U_12
    _atom_site_aniso_U_13
    _atom_site_aniso_U_23
    S5 0.0328(4) 0.0552(4) 0.0649(5) 0.0046(2) 0.0165(3) -0.0057(3)
    O5 0.0265(9) 0.0631(13) 0.0647(13) -0.0072(8) 0.0156(9) -0.0056(9)
    O5' 0.024(4) 0.025(4) 0.025(4) 0.0011(10) 0.0089(16) -0.0008(10)
    N10 0.0303(9) 0.0531(12) 0.0573(13) 0.0056(9) 0.0166(9) 0.0031(10)
    C1 0.0421(14) 0.0503(14) 0.0633(17) -0.0057(11) 0.0018(12) 0.0081(12)
    C2 0.067(2) 0.0634(18) 0.0589(18) -0.0144(15) -0.0016(15) 0.0080(14)
    C3 0.096(3) 0.073(2) 0.0481(17) -0.026(2) 0.0172(17) -0.0066(15)
    C4A 0.0401(13) 0.0447(12) 0.0511(14) -0.0055(10) 0.0139(11) -0.0057(10)
    C4 0.0675(19) 0.0626(17) 0.0614(17) -0.0154(14) 0.0279(15) -0.0152(14)
    C5A 0.0364(12) 0.0416(12) 0.0532(14) -0.0010(10) 0.0077(10) -0.0025(10)
    C6 0.0524(16) 0.0517(15) 0.0674(18) 0.0074(12) 0.0024(13) 0.0060(13)
    C7 0.080(2) 0.0612(19) 0.063(2) -0.0008(17) -0.0001(17) 0.0118(15)
    C8 0.095(3) 0.0701(19) 0.0504(17) -0.0125(18) 0.0227(17) 0.0062(14)
    C9A 0.0352(12) 0.0415(12) 0.0502(14) -0.0050(9) 0.0113(10) -0.0005(10)
    C9 0.0559(17) 0.0644(17) 0.0630(17) -0.0101(13) 0.0278(14) -0.0038(13)
    C10A 0.0333(11) 0.0391(11) 0.0526(14) -0.0056(9) 0.0101(10) 0.0009(10)
_geom_special_details
;
All e.s.d.'s (except the e.s.d. in the dihedral angle between two l.s. planes)
are estimated using the full covariance matrix. The cell e.s.d.'s are taken
into account individually in the estimation of e.s.d.'s in distances, angles
and torsion angles; correlations between e.s.d.'s in cell parameters are only
used when they are defined by crystal symmetry. An approximate (isotropic)
treatment of cell e.s.d.'s is used for estimating e.s.d.'s involving l.s.
planes.
;
loop_
    _geom_bond_atom_site_label_1
    _geom_bond_atom_site_label_2
    _geom_bond_site_symmetry_2
    _geom_bond_distance
    _geom_bond_publ_flag
    S5 O5' . 1.233(13) ?
    S5 O5 . 1.496(2) ?
    S5 C5A . 1.748(3) ?
    S5 C4A . 1.750(3) ?
    N10 C10A . 1.365(3) ?
    N10 C9A . 1.368(3) ?
    N10 H10A . 0.8600 ?
    C1 C2 . 1.359(5) ?
    C1 C10A . 1.403(3) ?
    C1 H1A . 0.9300 ?
    C2 C3 . 1.380(5) ?
    C2 H2A . 0.9300 ?
    C3 C4 . 1.364(5) ?
    C3 H3A . 0.9300 ?
    C4A C10A . 1.393(3) ?
    C4A C4 . 1.393(4) ?
    C4 H4A . 0.9300 ?
    C5A C9A . 1.390(3) ?
    C5A C6 . 1.397(4) ?
    C6 C7 . 1.360(5) ?
    C6 H6A . 0.9300 ?
    C7 C8 . 1.370(5) ?
    C7 H7A . 0.9300 ?
    C8 C9 . 1.376(5) ?
    C8 H8A . 0.9300 ?
    C9A C9 . 1.404(4) ?
    C9 H9A . 0.9300 ?
loop_
    _geom_angle_atom_site_label_1
    _geom_angle_atom_site_label_2
    _geom_angle_atom_site_label_3
    _geom_angle_site_symmetry_1
    _geom_angle_site_symmetry_3
    _geom_angle
    _geom_angle_publ_flag
    O5' S5 O5 . . 113.5(6) ?
    O5' S5 C5A . . 110.7(6) ?
    O5 S5 C5A . . 106.75(12) ?
    O5' S5 C4A . . 118.1(6) ?
    O5 S5 C4A . . 107.46(12) ?
    C5A S5 C4A . . 98.86(12) ?
    C10A N10 C9A . . 124.1(2) ?
    C10A N10 H10A . . 118.0 ?
    C9A N10 H10A . . 118.0 ?
    C2 C1 C10A . . 120.8(3) ?
    C2 C1 H1A . . 119.6 ?
    C10A C1 H1A . . 119.6 ?
    C1 C2 C3 . . 120.8(3) ?
    C1 C2 H2A . . 119.6 ?
    C3 C2 H2A . . 119.6 ?
    C4 C3 C2 . . 119.9(3) ?
    C4 C3 H3A . . 120.1 ?
    C2 C3 H3A . . 120.1 ?
    C10A C4A C4 . . 120.6(3) ?
    C10A C4A S5 . . 121.9(2) ?
    C4 C4A S5 . . 117.2(2) ?
    C3 C4 C4A . . 120.1(3) ?
    C3 C4 H4A . . 120.0 ?
    C4A C4 H4A . . 120.0 ?
    C9A C5A C6 . . 120.1(3) ?
    C9A C5A S5 . . 122.5(2) ?
    C6 C5A S5 . . 117.0(2) ?
    C7 C6 C5A . . 120.5(3) ?
    C7 C6 H6A . . 119.7 ?
    C5A C6 H6A . . 119.7 ?
    C6 C7 C8 . . 119.9(3) ?
    C6 C7 H7A . . 120.0 ?
    C8 C7 H7A . . 120.0 ?
    C7 C8 C9 . . 120.9(3) ?
    C7 C8 H8A . . 119.5 ?
    C9 C8 H8A . . 119.5 ?
    N10 C9A C5A . . 122.1(2) ?
    N10 C9A C9 . . 119.8(2) ?
    C5A C9A C9 . . 118.2(2) ?
    C8 C9 C9A . . 120.2(3) ?
    C8 C9 H9A . . 119.9 ?
    C9A C9 H9A . . 119.9 ?
    N10 C10A C4A . . 122.7(2) ?
    N10 C10A C1 . . 119.6(2) ?
    C4A C10A C1 . . 117.7(3) ?
loop_
    _geom_torsion_atom_site_label_1
    _geom_torsion_atom_site_label_2
    _geom_torsion_atom_site_label_3
    _geom_torsion_atom_site_label_4
    _geom_torsion_site_symmetry_1
    _geom_torsion_site_symmetry_2
    _geom_torsion_site_symmetry_3
    _geom_torsion_site_symmetry_4
    _geom_torsion
    _geom_torsion_publ_flag
    C10A C1 C2 C3 . . . . 0.3(4) ?
    C1 C2 C3 C4 . . . . -1.6(5) ?
    O5' S5 C4A C10A . . . . 145.5(7) ?
    O5 S5 C4A C10A . . . . -84.5(2) ?
    C5A S5 C4A C10A . . . . 26.3(2) ?
    O5' S5 C4A C4 . . . . -40.9(7) ?
    O5 S5 C4A C4 . . . . 89.1(2) ?
    C5A S5 C4A C4 . . . . -160.1(2) ?
    C2 C3 C4 C4A . . . . 0.8(5) ?
    C10A C4A C4 C3 . . . . 1.3(4) ?
    S5 C4A C4 C3 . . . . -172.4(2) ?
    O5' S5 C5A C9A . . . . -151.4(7) ?
    O5 S5 C5A C9A . . . . 84.6(2) ?
    C4A S5 C5A C9A . . . . -26.7(2) ?
    O5' S5 C5A C6 . . . . 34.7(7) ?
    O5 S5 C5A C6 . . . . -89.3(2) ?
    C4A S5 C5A C6 . . . . 159.4(2) ?
    C9A C5A C6 C7 . . . . -1.8(4) ?
    S5 C5A C6 C7 . . . . 172.2(2) ?
    C5A C6 C7 C8 . . . . -0.6(5) ?
    C6 C7 C8 C9 . . . . 1.5(5) ?
    C10A N10 C9A C5A . . . . 13.3(4) ?
    C10A N10 C9A C9 . . . . -165.2(2) ?
    C6 C5A C9A N10 . . . . -175.3(2) ?
    S5 C5A C9A N10 . . . . 11.0(3) ?
    C6 C5A C9A C9 . . . . 3.2(4) ?
    S5 C5A C9A C9 . . . . -170.48(19) ?
    C7 C8 C9 C9A . . . . 0.0(5) ?
    N10 C9A C9 C8 . . . . 176.2(3) ?
    C5A C9A C9 C8 . . . . -2.3(4) ?
    C9A N10 C10A C4A . . . . -13.6(4) ?
    C9A N10 C10A C1 . . . . 165.2(2) ?
    C4 C4A C10A N10 . . . . 176.3(2) ?
    S5 C4A C10A N10 . . . . -10.4(3) ?
    C4 C4A C10A C1 . . . . -2.5(4) ?
    S5 C4A C10A C1 . . . . 170.87(18) ?
    C2 C1 C10A N10 . . . . -177.1(2) ?
    C2 C1 C10A C4A . . . . 1.7(4) ?
loop_
    _geom_hbond_atom_site_label_D
    _geom_hbond_atom_site_label_H
    _geom_hbond_atom_site_label_A
    _geom_hbond_site_symmetry_A
    _geom_hbond_distance_DH
    _geom_hbond_distance_HA
    _geom_hbond_distance_DA
    _geom_hbond_angle_DHA
    N10 H10A O5 1_455 0.86 2.10 2.856(3) 146.1
data_global
_journal_date_recd_electronic     2010-11-09
_journal_date_accepted     2010-11-17
_journal_name_full     'Acta Crystallographica, Section E'
_journal_year     2010
_journal_volume     66
_journal_issue     12
_journal_page_first     o3267
_journal_page_last     o3267
_journal_paper_category     QO
_journal_coeditor_code     SI2310
_publ_contact_author_name     'Yang, Shiyao'
_publ_contact_author_address
;
College of Chemistry and Chemical Engineering,
Department of Chemistry
Xiamen University
Xiamen 361005
China
;
_publ_contact_author_email     syyang@xmu.edu.cn
_publ_contact_author_fax     86-592-2183047
_publ_contact_author_phone     86-592-2186175
_publ_section_title
;
10<i>H</i>-Phenothiazine 5-oxide
;
loop_
    _publ_author_name
    _publ_author_footnote
    _publ_author_address
    'Jin, Rui-Fang' .
;
Department of Chemistry,
College of Chemistry and Chemical Engineering,
Xiamen University,
Xiamen 361005,
People's Republic of China
;
    'Yu, Kai' .
;
Department of Chemistry,
College of Chemistry and Chemical Engineering,
Xiamen University,
Xiamen 361005,
People's Republic of China
;
    'Yang, Shi-Yao' .
;
Department of Chemistry,
College of Chemistry and Chemical Engineering,
Xiamen University,
Xiamen 361005,
People's Republic of China
;
    'Huang, Rong-Bin' .
;
Department of Chemistry,
College of Chemistry and Chemical Engineering,
Xiamen University,
Xiamen 361005,
People's Republic of China
;
