# Supplementary material for: 10H-Phenothia­zine 5-oxide
Source: Acta Crystallogr Sect E Struct Rep Online. 2010 Nov 24;66(Pt 12):o3267. doi: 10.1107/S1600536810047914 (PMC3011726; doi:10.1107/S1600536810047914)
Supplement: Supplementary file 2 [file e-66-o3267-Isup2.hkl]

# 
# h,k,l, Fc-squared, Fo-squared, sigma(Fo-squared) and status flag 
# 
data_I
_shelx_title ' P2(1)/c' 
_shelx_refln_list_code          4 
_shelx_F_calc_maximum      121.17 
_exptl_crystal_F_000       448.00 
_reflns_d_resolution_high  0.7417 
 
loop_ 
 _symmetry_equiv_pos_as_xyz 
 'x, y, z' 
 '-x, y+1/2, -z+1/2' 
 '-x, -y, -z' 
 'x, -y-1/2, z-1/2' 
 
_cell_length_a     6.4482 
_cell_length_b     7.6610 
_cell_length_c    22.0956 
_cell_angle_alpha  90.000 
_cell_angle_beta  110.466 
_cell_angle_gamma  90.000 
 
_shelx_F_squared_multiplier     1.000 
 
loop_ 
 _refln_index_h 
 _refln_index_k 
 _refln_index_l 
 _refln_F_squared_calc 
 _refln_F_squared_meas 
 _refln_F_squared_sigma 
 _refln_observed_status 
   2   0   0     3612.34     4285.27     94.80 o 
   4   0   0       12.93       10.79      1.68 o 
   5   0   0      918.84      891.10     21.56 o 
   6   0   0        2.74        6.40      2.02 o 
   7   0   0      268.66      251.71     12.64 o 
   1   1   0     2212.27     2501.18     29.55 o 
   2   1   0       77.15       44.27      1.06 o 
   3   1   0      632.86      622.78      7.77 o 
   4   1   0      216.99      184.04      3.96 o 
   5   1   0       54.23       58.34      2.64 o 
   6   1   0      113.71      115.22      4.52 o 
   7   1   0       57.92       58.17      3.79 o 
   0   2   0    14682.40    16775.80    302.81 o 
   1   2   0     7865.63     9507.74    121.72 o 
   2   2   0      751.66      707.77      9.21 o 
   3   2   0        2.01        3.42      0.53 o 
   4   2   0       14.48       13.36      1.44 o 
   5   2   0      318.05      320.22      6.62 o 
   6   2   0       19.63       18.55      3.13 o 
   7   2   0       96.65       94.90      5.98 o 
   1   3   0      249.27      291.67      6.73 o 
   2   3   0       79.33       72.44      1.91 o 
   3   3   0        0.03        2.32      0.56 o 
   4   3   0       40.56       37.74      1.60 o 
   5   3   0       53.58       55.23      2.91 o 
   6   3   0       40.58       40.28      4.09 o 
   7   3   0       15.46       19.55      3.53 o 
   0   4   0       48.53       63.25      3.86 o 
   1   4   0     1175.13     1278.74     16.32 o 
   2   4   0      507.93      551.51      7.97 o 
   3   4   0       56.72       43.48      1.99 o 
   4   4   0       92.35       95.44      3.95 o 
   5   4   0       20.85       15.81      2.26 o 
   6   4   0       70.34       80.72      7.65 o 
   7   4   0        1.40        2.06      2.72 o 
   1   5   0       19.97       27.07      2.20 o 
   2   5   0       74.88       56.41      8.47 o 
   3   5   0      302.80      301.44      7.56 o 
   4   5   0       15.60       17.17      2.14 o 
   5   5   0       16.58       19.09      2.35 o 
   6   5   0        2.73        6.62      5.80 o 
   0   6   0      833.26      840.77     18.40 o 
   1   6   0      713.36      682.78     12.47 o 
   2   6   0       17.78       21.80      1.69 o 
   3   6   0      252.78      235.38      5.45 o 
   4   6   0       97.35       77.74      3.87 o 
   5   6   0       24.31       28.57      3.62 o 
   1   7   0        8.30        8.53      1.36 o 
   2   7   0        3.59        6.12      1.25 o 
   3   7   0      216.30      206.35      5.59 o 
   4   7   0       13.07       16.43      2.38 o 
   5   7   0       24.21       31.11      3.20 o 
   0   8   0       69.66       63.89      4.93 o 
   1   8   0        0.01        0.80      0.89 o 
   2   8   0        8.15       11.94      1.78 o 
   3   8   0      152.09      125.52      4.66 o 
   4   8   0        6.79        9.60      2.96 o 
   1   9   0        0.87        2.71      1.29 o 
   2   9   0       32.40       31.73      3.61 o 
   3   9   0        0.48        4.41      2.43 o 
  -7   1   1       42.89       47.65      3.40 o 
  -6   1   1       94.32       92.03      3.78 o 
  -5   1   1      100.96       97.59      4.99 o 
  -4   1   1      501.40      523.11      7.02 o 
  -3   1   1      642.91      658.00      8.14 o 
  -2   1   1      183.50      190.31      2.97 o 
  -1   1   1      931.22     1027.71     13.69 o 
   0   1   1      719.03      886.93     11.76 o 
   1   1   1     5077.13     5687.83     61.32 o 
   2   1   1      740.66      758.61     23.78 o 
   3   1   1      538.83      572.96      8.14 o 
   4   1   1        2.56        2.79      0.54 o 
   5   1   1       40.28       44.81      3.02 o 
   6   1   1        0.07        2.82      1.18 o 
   7   1   1        8.76       12.93      2.46 o 
   8   1   1        3.81        8.79      3.45 o 
  -7   2   1        9.93       10.65      5.73 o 
  -6   2   1        6.08       10.95      2.99 o 
  -5   2   1       64.58       65.98      2.39 o 
  -4   2   1      322.91      299.29      4.99 o 
  -3   2   1      946.37      983.18     12.71 o 
  -2   2   1        5.95       10.01      1.07 o 
  -1   2   1     6703.25     7188.09     83.88 o 
   0   2   1     4680.15     5195.40     78.22 o 
   1   2   1     5331.21     6519.83     76.19 o 
   2   2   1      399.32      489.91      6.19 o 
   3   2   1      540.43      593.58      7.57 o 
   4   2   1     1273.90     1338.56     17.07 o 
   5   2   1      111.91      114.64      3.91 o 
   6   2   1       57.91       55.16      3.45 o 
   7   2   1       45.75       43.63      4.44 o 
  -7   3   1       67.97       64.07      7.18 o 
  -6   3   1      224.55      210.47     13.16 o 
  -5   3   1       83.85       72.15      3.30 o 
  -4   3   1      433.59      469.55      8.92 o 
  -3   3   1      417.10      503.30      7.96 o 
  -2   3   1        0.08        9.98      0.75 o 
  -1   3   1        1.40       14.00      0.78 o 
   0   3   1      253.80      188.80      3.13 o 
   1   3   1      626.93      574.88      8.43 o 
   2   3   1        1.41        0.95      0.39 o 
   3   3   1      440.47      420.78      6.37 o 
   4   3   1      359.60      374.72      8.90 o 
   5   3   1        3.40        2.09      1.56 o 
   6   3   1       14.26       21.49      3.73 o 
   7   3   1       51.81       56.83      4.96 o 
  -7   4   1       10.17        5.71      3.42 o 
  -6   4   1       28.56        9.93      5.46 o 
  -5   4   1       58.99       55.48      3.56 o 
  -4   4   1      186.05      171.78      4.23 o 
  -3   4   1      527.96      502.78     14.26 o 
  -2   4   1       45.19       57.04      1.74 o 
  -1   4   1     1635.54     1731.75     21.54 o 
   0   4   1       25.89       21.47      1.06 o 
   1   4   1     2518.16     3007.30     39.82 o 
   2   4   1       41.27       35.45      1.44 o 
   3   4   1      300.31      305.53      6.36 o 
   4   4   1     1276.16     1288.42     27.23 o 
   5   4   1       47.48       49.70      4.00 o 
   6   4   1       37.02       34.83      5.80 o 
  -6   5   1       59.70       57.56      7.68 o 
  -5   5   1       21.74       21.36      2.43 o 
  -4   5   1      194.02      171.64      4.42 o 
  -3   5   1       36.32       36.07      1.91 o 
  -2   5   1       12.50        7.90      1.07 o 
  -1   5   1       37.41       36.38      1.76 o 
   0   5   1       27.08       25.86      1.41 o 
   1   5   1       60.29       54.26      2.01 o 
   2   5   1       23.22       15.28      1.33 o 
   3   5   1      831.88      799.22     15.54 o 
   4   5   1       22.11       16.11      2.10 o 
   5   5   1       48.16       47.33      3.42 o 
   6   5   1        0.91        2.98      2.33 o 
  -6   6   1       14.66       18.73      5.60 o 
  -5   6   1        2.35        5.64      1.72 o 
  -4   6   1       20.34       23.07      1.85 o 
  -3   6   1      167.48      148.43      4.68 o 
  -2   6   1      162.23      153.30      4.04 o 
  -1   6   1      136.22      149.03      3.90 o 
   0   6   1       10.05       10.04      1.20 o 
   1   6   1       46.59       48.27      2.39 o 
   2   6   1      272.60      264.16      5.67 o 
   3   6   1       46.83       51.48      3.30 o 
   4   6   1       43.11       33.30      2.79 o 
   5   6   1        5.34        7.01      1.79 o 
  -5   7   1       27.81       26.65      3.05 o 
  -4   7   1        0.66        2.42      1.35 o 
  -3   7   1      200.14      180.66      4.92 o 
  -2   7   1        2.45        5.45      1.40 o 
  -1   7   1        0.40        1.09      0.84 o 
   0   7   1       25.66       27.48      2.24 o 
   1   7   1       20.27       18.15      1.76 o 
   2   7   1      198.89      184.57      5.32 o 
   3   7   1       13.21       16.06      3.42 o 
   4   7   1       22.96       24.69      2.81 o 
   5   7   1       11.00       10.37      2.18 o 
  -4   8   1       41.85       47.70      5.51 o 
  -3   8   1        3.87        9.66      1.59 o 
  -2   8   1      222.22      201.70      5.40 o 
  -1   8   1       21.96       20.17      2.31 o 
   0   8   1       41.04       37.19      2.70 o 
   1   8   1        1.66        2.22      1.10 o 
   2   8   1        7.74        8.64      1.78 o 
   3   8   1       24.96       32.08      2.35 o 
   4   8   1       26.90       32.43      3.30 o 
  -3   9   1       35.12       38.11      3.28 o 
  -2   9   1       41.90       40.63      3.18 o 
  -1   9   1        1.46        2.35      1.27 o 
   0   9   1       14.08       14.13      2.14 o 
   1   9   1        1.49        2.47      1.25 o 
   2   9   1       48.86       52.53      3.55 o 
   3   9   1        0.12        0.85      2.09 o 
  -8   0   2        2.33        5.80      4.29 o 
  -7   0   2       12.83       14.00      4.69 o 
  -6   0   2        0.86        1.49      2.22 o 
  -5   0   2      499.00      467.34      9.64 o 
  -4   0   2       36.94       20.55      1.84 o 
  -3   0   2      151.00       99.22      2.82 o 
  -2   0   2      260.29      164.81      3.50 o 
  -1   0   2    11384.48    11252.53    203.27 o 
   0   0   2     3203.60     3935.25     97.87 o 
   1   0   2      491.15      556.49     13.60 o 
   2   0   2      170.94      133.60      4.47 o 
   3   0   2      734.79      760.35     13.05 o 
   4   0   2      347.28      323.04      6.84 o 
   5   0   2      555.50      534.10     14.59 o 
   6   0   2       96.84      103.14      5.65 o 
   7   0   2      147.11      139.34      7.18 o 
  -7   1   2      292.92      295.62      8.75 o 
  -6   1   2       15.48       16.42      1.82 o 
  -5   1   2      108.18      111.36      2.79 o 
  -4   1   2      104.85       95.78      2.32 o 
  -3   1   2        4.44        3.16      0.46 o 
  -2   1   2     5952.47     6781.20     79.05 o 
  -1   1   2      568.10      783.34     14.59 o 
   0   1   2     8799.39    10601.47    152.56 o 
   1   1   2     2425.38     2995.85     63.84 o 
   2   1   2     1160.70     1315.01     25.44 o 
   3   1   2       74.66       62.86      1.47 o 
   4   1   2      353.58      331.05      7.07 o 
   5   1   2        0.06        0.31      0.87 o 
   6   1   2      151.63      134.22      4.56 o 
   7   1   2       82.70       80.43      4.56 o 
  -8   2   2        3.38        6.06      3.50 o 
  -7   2   2        1.43        3.61      2.01 o 
  -6   2   2        6.01        7.09      2.12 o 
  -5   2   2      285.52      259.11     13.39 o 
  -4   2   2        6.17        6.79      0.78 o 
  -3   2   2       32.79       38.91      1.29 o 
  -2   2   2      303.53      297.29      4.78 o 
  -1   2   2      326.30      377.92      5.26 o 
   0   2   2    12741.79    14377.33    183.48 o 
   1   2   2      674.51      637.37      7.62 o 
   2   2   2       37.21       30.19      0.97 o 
   3   2   2      275.43      270.59      4.07 o 
   4   2   2      216.22      138.67      8.20 o 
   5   2   2      429.99      408.92      8.64 o 
   6   2   2       42.65       43.97      3.24 o 
   7   2   2       96.94      101.37      5.12 o 
  -7   3   2        3.71        6.89      3.10 o 
  -6   3   2        8.34       11.17      3.72 o 
  -5   3   2       44.70       44.70      5.15 o 
  -4   3   2      147.56      139.16      3.85 o 
  -3   3   2       56.74       55.20      1.69 o 
  -2   3   2       50.13       53.33      2.14 o 
  -1   3   2        5.05        4.57      1.10 o 
   0   3   2       19.20       24.25      0.96 o 
   1   3   2     1256.55     1455.28     17.97 o 
   2   3   2       57.48       54.68      2.38 o 
   3   3   2        1.88        4.47      0.67 o 
   4   3   2       43.52       46.48      2.39 o 
   5   3   2        0.23        1.43      1.39 o 
   6   3   2       13.51       15.26      5.16 o 
   7   3   2        9.16       11.04      3.98 o 
  -7   4   2        0.00       -0.26      2.09 o 
  -6   4   2       28.43       23.64      7.24 o 
  -5   4   2        2.88        4.70      1.70 o 
  -4   4   2        5.22        5.88      1.07 o 
  -3   4   2        0.27        0.72      0.64 o 
  -2   4   2      105.69      107.31      2.44 o 
  -1   4   2      561.10      560.88      7.91 o 
   0   4   2        0.83        1.01      0.45 o 
   1   4   2     2006.22     2274.80     30.43 o 
   2   4   2      177.84      162.48      3.28 o 
   3   4   2      155.75      155.08      3.57 o 
   4   4   2       63.57       60.57      3.48 o 
   5   4   2        0.13        2.06      1.69 o 
   6   4   2      103.38       98.50      8.81 o 
  -6   5   2       59.81       56.47      3.99 o 
  -5   5   2       15.05       17.88      2.29 o 
  -4   5   2        8.54        8.66      1.27 o 
  -3   5   2       95.52       80.62      2.77 o 
  -1   5   2      407.35      404.93      8.55 o 
   0   5   2      492.96      475.52      9.40 o 
   1   5   2      285.97      279.12      5.36 o 
   2   5   2        5.72        7.11      0.93 o 
   3   5   2       40.79       45.26      5.14 o 
   4   5   2      160.62      141.62      5.02 o 
   5   5   2       55.31       59.34      6.55 o 
   6   5   2       46.81       39.25     14.93 o 
  -6   6   2        5.69        6.17      1.96 o 
  -5   6   2       84.36       82.29      4.21 o 
  -4   6   2       56.85       58.36      2.64 o 
  -3   6   2        0.05        0.47      0.80 o 
  -2   6   2      209.73      199.72      6.37 o 
  -1   6   2        0.06        0.56      0.70 o 
   0   6   2       42.27       39.86      1.87 o 
   1   6   2      364.78      360.93      7.64 o 
   2   6   2       38.39       45.65      2.45 o 
   3   6   2      396.81      378.68      7.58 o 
   4   6   2       32.34       33.57      2.83 o 
   5   6   2        0.29        6.51      4.75 o 
  -6   7   2       39.83       37.56      5.00 o 
  -5   7   2        0.86        2.39      1.57 o 
  -4   7   2        3.58        4.36      1.10 o 
  -3   7   2       50.56       46.35      2.49 o 
  -2   7   2      246.21      227.24      5.50 o 
  -1   7   2       82.86       82.73      3.47 o 
   0   7   2      132.45      120.49      4.61 o 
   1   7   2       85.59       70.19      3.03 o 
   2   7   2       64.30       56.48      2.81 o 
   3   7   2       21.41       19.38      4.29 o 
   4   7   2        9.57       16.97      2.46 o 
   5   7   2        0.80        1.99      5.29 o 
  -4   8   2       35.18       39.95      5.69 o 
  -3   8   2        3.13        2.80      1.12 o 
  -2   8   2        0.11        2.63      1.17 o 
  -1   8   2       12.18       11.61      1.87 o 
   0   8   2       29.96       30.87      2.48 o 
   1   8   2       52.40       47.50      3.12 o 
   2   8   2       50.80       40.61      2.93 o 
   3   8   2       62.92       53.68      4.08 o 
   4   8   2        1.72        5.31      1.87 o 
  -3   9   2        3.10        4.63      1.61 o 
  -2   9   2        5.24        7.15      1.61 o 
  -1   9   2        7.24        7.62      1.73 o 
   0   9   2        2.47        3.57      1.29 o 
   1   9   2       10.39       12.44      2.11 o 
   2   9   2        0.09        0.91      1.24 o 
  -8   1   3       14.65       26.47      6.23 o 
  -7   1   3        0.50        3.16      1.73 o 
  -6   1   3       40.12       36.34      2.62 o 
  -5   1   3       97.55       82.24      2.38 o 
  -4   1   3       12.20        7.29      0.89 o 
  -3   1   3      212.86      167.95      3.50 o 
  -2   1   3      710.88      765.40     10.68 o 
  -1   1   3      239.62      304.91      5.14 o 
   0   1   3     1190.77     1263.90     27.13 o 
   1   1   3      690.74      733.55     12.00 o 
   2   1   3      169.75      202.69      3.22 o 
   3   1   3      333.70      319.11      4.45 o 
   4   1   3       16.34       18.40      2.38 o 
   5   1   3        0.23        1.51      0.93 o 
   6   1   3       10.71        9.32      1.74 o 
   7   1   3        0.18        6.64      2.10 o 
  -8   2   3       46.01       53.85      6.74 o 
  -7   2   3       48.23       49.24      5.87 o 
  -6   2   3      339.81      334.52     11.35 o 
  -5   2   3      182.53      182.27      4.28 o 
  -4   2   3        5.83        9.89      0.89 o 
  -3   2   3      328.79      403.22      6.44 o 
  -2   2   3      467.44      648.18      8.55 o 
  -1   2   3     1447.06     1354.05     25.61 o 
   0   2   3       38.34       32.09      1.62 o 
   1   2   3      928.57      881.38     10.49 o 
   2   2   3       50.44       43.55      1.23 o 
   3   2   3      208.93      200.04      9.49 o 
   4   2   3      571.06      580.17      8.98 o 
   5   2   3       67.41       70.34      3.10 o 
   6   2   3        1.87        5.72      1.82 o 
   7   2   3       33.77       46.53      6.33 o 
  -7   3   3        8.64        8.37      5.42 o 
  -6   3   3       99.70       95.70      4.92 o 
  -5   3   3      525.64      497.50     12.90 o 
  -4   3   3      500.66      474.48     19.71 o 
  -3   3   3     1248.25     1316.02     16.80 o 
  -2   3   3     2024.35     2352.06     31.52 o 
  -1   3   3       49.12       56.64      1.45 o 
   0   3   3      136.45      136.57      2.68 o 
   1   3   3     1109.06     1248.44     15.75 o 
   2   3   3     2648.94     3006.50     41.58 o 
   3   3   3     2247.08     2281.91     27.97 o 
   4   3   3      690.14      704.57     10.68 o 
   5   3   3      161.16      159.23      5.77 o 
   6   3   3       82.67       76.15      5.29 o 
   7   3   3        0.07        2.43      2.43 o 
  -7   4   3        0.44        3.40      5.17 o 
  -6   4   3      203.61      202.83      6.73 o 
  -5   4   3      146.40      124.33      4.78 o 
  -4   4   3        1.66        2.78      0.88 o 
  -3   4   3       17.70        9.16      1.29 o 
  -2   4   3      238.52      274.16      7.31 o 
  -1   4   3     1095.47     1040.77     13.54 o 
   0   4   3      387.54      340.29      5.29 o 
   1   4   3      193.26      165.79      3.53 o 
   2   4   3      102.04      118.36      2.90 o 
   3   4   3      463.00      434.23      6.79 o 
   4   4   3      288.46      270.18      7.86 o 
   5   4   3       43.53       40.38      3.66 o 
   6   4   3       10.38       14.30      3.16 o 
  -6   5   3        0.12        2.06      1.55 o 
  -5   5   3       61.49       52.48      3.24 o 
  -4   5   3       43.98       40.07      2.16 o 
  -3   5   3       87.45       82.27      2.80 o 
  -2   5   3      165.25      161.54      6.10 o 
  -1   5   3       49.80       40.79      4.78 o 
   0   5   3       12.71       12.38      1.42 o 
   1   5   3       28.72       33.86      1.67 o 
   2   5   3        8.17        8.29      1.00 o 
   3   5   3       22.43       22.74      1.70 o 
   4   5   3        9.21        8.66      1.68 o 
   5   5   3       24.46       23.23      5.09 o 
   6   5   3       23.89       17.64      8.14 o 
  -6   6   3       11.70       17.40      2.65 o 
  -5   6   3        0.77        1.39      1.20 o 
  -4   6   3        6.74        8.36      1.38 o 
  -3   6   3       40.10       31.37      1.96 o 
  -2   6   3       65.33       56.91      2.43 o 
  -1   6   3       97.68       93.37      3.90 o 
   0   6   3       55.92       49.09      2.63 o 
   1   6   3       18.83       16.41      1.42 o 
   2   6   3       51.47       52.61      2.49 o 
   3   6   3      190.42      175.55      6.58 o 
   4   6   3       12.43       14.74      2.18 o 
   5   6   3       33.55       33.12      4.73 o 
  -6   7   3        8.70        6.72      2.64 o 
  -5   7   3        0.55        2.03      1.43 o 
  -4   7   3       19.12       19.88      1.95 o 
  -3   7   3       15.82       18.80      1.84 o 
  -2   7   3        0.09        0.77      0.82 o 
  -1   7   3       47.27       43.62      3.06 o 
   0   7   3       15.18       15.61      1.89 o 
   1   7   3        3.69        5.32      1.39 o 
   2   7   3       68.02       63.97      2.99 o 
   3   7   3        0.02        1.40      1.76 o 
   4   7   3       37.77       43.09      3.96 o 
   5   7   3        1.69        4.11      2.82 o 
  -4   8   3        0.18        2.19      1.18 o 
  -3   8   3       42.57       37.82      3.08 o 
  -2   8   3       23.32       24.28      2.14 o 
  -1   8   3        1.60        3.41      1.26 o 
   0   8   3       64.20       60.15      3.41 o 
   1   8   3        1.94        2.57      1.19 o 
   2   8   3       10.96       14.14      2.13 o 
   3   8   3        2.45        3.90      1.85 o 
   4   8   3        6.41        4.33      4.34 o 
  -3   9   3       96.30       90.97      7.35 o 
  -2   9   3       23.33       28.20      2.91 o 
  -1   9   3        0.00        2.98      1.26 o 
   0   9   3        0.05        0.06      1.02 o 
   1   9   3        6.72        7.15      1.77 o 
   2   9   3       56.00       54.36      3.99 o 
  -7   0   4      334.31      332.45     15.84 o 
  -6   0   4      147.20      153.58      4.90 o 
  -5   0   4       47.20       35.98      2.87 o 
  -4   0   4      883.79      857.64     15.21 o 
  -3   0   4      778.48     1052.22     17.62 o 
  -2   0   4     6278.87     7013.23    130.46 o 
  -1   0   4     1165.76     1438.92     26.89 o 
   0   0   4      122.98      196.55      3.62 o 
   1   0   4      120.75      246.17      9.26 o 
   2   0   4      359.78      530.74     12.69 o 
   3   0   4      179.08      156.17      3.72 o 
   4   0   4      698.33      676.17     17.11 o 
   5   0   4       16.83       16.44      2.62 o 
   6   0   4        1.67        6.04      1.97 o 
   7   0   4        4.61        4.12      2.60 o 
  -7   1   4       63.28       63.82      4.56 o 
  -6   1   4      152.35      144.96      5.72 o 
  -5   1   4      234.60      238.05      5.03 o 
  -4   1   4       75.85      120.87      3.12 o 
  -3   1   4      233.23      239.46      6.39 o 
  -2   1   4      536.25      675.82      8.78 o 
  -1   1   4     3369.24     4058.50     64.82 o 
   0   1   4        6.90       15.85      0.56 o 
   1   1   4     1701.92     1833.97     22.89 o 
   2   1   4     3373.46     3726.95     51.97 o 
   3   1   4       17.47       24.35      1.13 o 
   4   1   4       17.80       18.78      1.70 o 
   5   1   4      259.36      245.38      6.25 o 
   6   1   4       18.15       20.99      2.97 o 
   7   1   4      201.88      203.01      7.60 o 
  -8   2   4        0.31        0.53      2.52 o 
  -7   2   4       29.37       33.08      5.31 o 
  -6   2   4       19.32       23.51      2.67 o 
  -5   2   4        1.55        2.25      0.90 o 
  -4   2   4      487.44      490.77      7.99 o 
  -3   2   4       25.15       34.45      1.23 o 
  -2   2   4     2742.17     3066.74     40.29 o 
  -1   2   4      853.22      895.46     11.74 o 
   0   2   4     2263.75     2289.96     66.40 o 
   1   2   4      159.48      183.28      2.74 o 
   2   2   4       53.02       59.32      1.60 o 
   3   2   4       44.92       45.89      1.71 o 
   4   2   4      314.31      286.57      6.54 o 
   5   2   4       27.25       33.76      2.62 o 
   6   2   4       79.23       86.78      5.12 o 
   7   2   4       18.52       24.75      7.46 o 
  -7   3   4        1.51        0.90      4.83 o 
  -6   3   4        4.67        8.46      1.89 o 
  -5   3   4       19.23       23.21      2.10 o 
  -4   3   4        7.93        9.00      1.13 o 
  -3   3   4       74.22       88.75      2.62 o 
  -2   3   4      189.47      185.32      3.82 o 
  -1   3   4       35.64       35.46      1.13 o 
   0   3   4       14.48       19.06      7.08 o 
   1   3   4        5.15        6.83      1.13 o 
   2   3   4       54.35       60.27      2.01 o 
   3   3   4      115.45      129.32      3.11 o 
   4   3   4      115.24      104.48      4.89 o 
   5   3   4        1.31        5.55      2.09 o 
   6   3   4       24.58       34.76      6.29 o 
  -7   4   4       27.66       30.73      4.99 o 
  -6   4   4        5.67        9.05      1.91 o 
  -5   4   4       37.92       38.62      2.19 o 
  -4   4   4        4.79        8.28      1.16 o 
  -3   4   4      117.59      102.41      3.68 o 
  -2   4   4      126.70      111.05      2.98 o 
  -1   4   4      877.02      927.68     12.24 o 
   0   4   4      318.09      294.95      4.79 o 
   1   4   4      581.59      595.27      8.44 o 
   2   4   4        5.34        6.57      0.81 o 
   3   4   4       81.62       78.30      2.74 o 
   4   4   4      154.55      152.75      4.23 o 
   5   4   4       56.14       55.21      3.52 o 
   6   4   4        0.26        2.34      1.93 o 
  -6   5   4       55.47       51.56      3.59 o 
  -5   5   4       21.24       22.66      1.89 o 
  -4   5   4       77.68       73.65      2.82 o 
  -3   5   4        8.93        7.75      1.14 o 
  -2   5   4       67.51       59.22      3.14 o 
  -1   5   4      192.04      194.50      5.26 o 
   0   5   4       52.96       44.85      1.70 o 
   1   5   4     1396.47     1421.49     21.13 o 
   2   5   4      307.36      279.43      6.33 o 
   3   5   4      104.20      100.89      4.53 o 
   4   5   4        0.20        0.27      1.17 o 
   5   5   4        4.68        1.90      2.48 o 
   6   5   4       60.84       63.43      7.74 o 
  -6   6   4       30.67       33.76      3.33 o 
  -5   6   4        8.41        9.12      1.95 o 
  -4   6   4       55.00       55.34      2.59 o 
  -3   6   4       91.34       81.21      3.01 o 
  -2   6   4      229.77      228.13      5.24 o 
  -1   6   4      196.13      202.09      6.10 o 
   0   6   4       45.82       43.85      2.25 o 
   1   6   4       20.77       18.46      1.48 o 
   2   6   4       32.33       34.21      2.65 o 
   3   6   4        0.59        2.93      1.76 o 
   4   6   4       58.08       56.73      3.33 o 
   5   6   4       12.85       19.41      4.01 o 
  -6   7   4       16.20       15.07      3.57 o 
  -5   7   4        7.06        8.14      2.06 o 
  -4   7   4       35.89       40.80      2.63 o 
  -3   7   4       23.06       21.39      1.96 o 
  -2   7   4       48.39       39.81      2.33 o 
  -1   7   4      153.30      148.74      4.18 o 
   0   7   4        0.11        1.61      0.82 o 
   1   7   4      182.94      175.36      5.79 o 
   2   7   4        1.42        2.71      1.07 o 
   3   7   4        0.19        0.04      1.08 o 
   4   7   4        0.07        0.90      2.02 o 
  -4   8   4        2.32        5.15      1.41 o 
  -3   8   4        1.10        2.92      1.13 o 
  -2   8   4       91.94       80.54      3.38 o 
  -1   8   4       33.03       33.04      2.74 o 
   0   8   4        0.15        0.31      0.90 o 
   1   8   4        0.01        1.44      1.09 o 
   2   8   4        1.12        2.74      1.27 o 
   3   8   4        1.95        1.99      1.60 o 
   4   8   4       17.05       19.36      3.07 o 
  -4   9   4        2.42        4.34      2.23 o 
  -3   9   4        9.09        9.21      1.85 o 
  -2   9   4        3.00        3.84      1.99 o 
  -1   9   4       22.75       21.39      2.55 o 
   0   9   4        2.65        3.47      1.34 o 
   1   9   4        2.22        2.74      1.40 o 
   2   9   4        0.02        1.39      2.06 o 
  -7   1   5       52.75       52.93      5.85 o 
  -6   1   5       76.53       78.85      2.86 o 
  -5   1   5        0.44        0.40      0.54 o 
  -4   1   5       28.11       29.74      1.73 o 
  -3   1   5       21.50       20.55      1.08 o 
  -2   1   5        1.92        3.08      0.39 o 
  -1   1   5       88.28       77.03      2.44 o 
   0   1   5      123.81      140.81      2.25 o 
   1   1   5        7.05        8.98      0.60 o 
   2   1   5      443.62      478.67      8.58 o 
   3   1   5      240.17      235.52      4.26 o 
   4   1   5      216.70      213.20      5.39 o 
   5   1   5      164.51      167.81      5.08 o 
   6   1   5        6.18       12.40      1.85 o 
   7   1   5        0.01        2.82      2.00 o 
  -8   2   5        0.00        2.44      2.36 o 
  -7   2   5        1.01        0.71      4.01 o 
  -6   2   5      313.23      285.38      9.13 o 
  -4   2   5      380.97      361.03      5.83 o 
  -3   2   5      124.85       97.96      2.18 o 
  -2   2   5     1356.73     1573.13     21.42 o 
  -1   2   5        4.66        9.56      0.54 o 
   0   2   5      117.91      120.37      2.16 o 
   1   2   5      513.31      509.86      6.32 o 
   2   2   5     1004.12     1010.36     32.23 o 
   3   2   5     1059.30      979.86     32.42 o 
   4   2   5      320.55      317.12      7.11 o 
   5   2   5        0.24        1.22      0.96 o 
   6   2   5        4.43        9.73      2.56 o 
   7   2   5        1.34        4.33      2.13 o 
  -8   3   5       38.19       48.48      6.67 o 
  -7   3   5       67.61       63.02      7.36 o 
  -6   3   5      115.95      115.29      4.81 o 
  -5   3   5        0.09        1.43      1.09 o 
  -4   3   5        2.17        6.22      1.01 o 
  -3   3   5       66.92       41.62      1.80 o 
  -2   3   5      347.47      277.63      5.12 o 
  -1   3   5      135.90       79.76      1.78 o 
   0   3   5        2.08        4.53      0.60 o 
   1   3   5     2748.29     2781.75     33.29 o 
   2   3   5       40.05       56.80      1.55 o 
   3   3   5       80.30       91.70      2.59 o 
   4   3   5       66.20       66.91      3.55 o 
   5   3   5      265.03      233.81      7.47 o 
   6   3   5       52.41       58.41      3.90 o 
  -7   4   5        2.22        4.21      3.44 o 
  -6   4   5      175.90      157.47      5.87 o 
  -5   4   5      470.63      453.28      8.65 o 
  -4   4   5      305.17      306.52      7.25 o 
  -3   4   5      471.27      502.07      8.62 o 
  -2   4   5      723.47      858.76     13.01 o 
  -1   4   5      166.93      151.77      4.99 o 
   0   4   5        6.19       10.52      0.88 o 
   1   4   5      353.79      338.71      5.44 o 
   2   4   5      654.64      657.83      9.27 o 
   3   4   5      419.09      407.19      7.01 o 
   4   4   5      152.22      141.63      5.25 o 
   5   4   5       37.25       42.26      3.55 o 
   6   4   5        8.51        7.69      2.66 o 
  -6   5   5       25.56       28.31      3.23 o 
  -5   5   5       11.68       13.59      1.59 o 
  -4   5   5       26.67       25.41      2.13 o 
  -3   5   5       21.45       19.60      1.58 o 
  -2   5   5      402.94      401.64      7.36 o 
  -1   5   5       30.33       35.17      2.18 o 
   0   5   5      134.50      143.82      3.80 o 
   1   5   5      151.63      160.37      5.86 o 
   2   5   5      291.67      264.83      4.90 o 
   3   5   5       66.73       72.01      4.49 o 
   4   5   5        0.44        0.97      2.01 o 
   5   5   5       16.53       16.91      4.42 o 
  -6   6   5        4.08        7.07      1.96 o 
  -5   6   5        0.16        0.26      0.83 o 
  -4   6   5       24.31       24.91      1.93 o 
  -3   6   5        0.44        0.64      0.77 o 
  -2   6   5       30.22       27.08      3.39 o 
  -1   6   5      160.50      149.70      4.44 o 
   0   6   5        3.66        3.91      0.95 o 
   1   6   5       29.03       29.52      1.92 o 
   2   6   5       43.38       40.27      2.21 o 
   3   6   5        3.10        3.36      1.28 o 
   4   6   5       11.22       10.85      1.95 o 
   5   6   5        0.63        2.51      2.53 o 
  -6   7   5        1.61        4.93      2.42 o 
  -5   7   5       33.04       29.87      4.64 o 
  -4   7   5        1.06        2.03      1.10 o 
  -3   7   5       38.85       37.37      2.33 o 
  -2   7   5        0.25        1.75      0.86 o 
  -1   7   5        0.08        3.31      0.94 o 
   0   7   5       48.28       48.32      2.29 o 
   1   7   5        0.00        0.55      1.03 o 
   2   7   5        1.35        2.00      1.01 o 
   3   7   5       29.74       31.42      3.18 o 
   4   7   5       26.76       28.48      4.29 o 
  -4   8   5       36.78       40.56      3.01 o 
  -3   8   5       49.25       48.13      2.68 o 
  -2   8   5        0.54        2.32      1.04 o 
  -1   8   5        1.61        2.41      1.08 o 
   0   8   5       36.33       31.31      2.55 o 
   1   8   5        8.11        9.47      2.72 o 
   2   8   5      100.83       96.87      6.65 o 
   3   8   5        1.82        4.81      1.84 o 
   4   8   5       18.45       23.66      4.81 o 
  -4   9   5        3.65        2.96      2.13 o 
  -3   9   5        8.02       12.62      1.98 o 
  -2   9   5       18.73       21.13      3.80 o 
  -1   9   5        9.18        9.01      1.84 o 
   0   9   5       20.10       20.66      2.56 o 
   1   9   5        4.99        4.08      1.51 o 
   2   9   5        6.35        7.88      3.04 o 
  -6   0   6      415.00      370.62     13.76 o 
  -5   0   6      218.70      217.02     10.02 o 
  -4   0   6      561.02      741.17     16.27 o 
  -3   0   6       92.67      113.90      3.86 o 
  -2   0   6     3315.83     4138.51     76.00 o 
  -1   0   6     1373.70     1872.49     34.96 o 
   0   0   6     7565.94     8437.25    340.75 o 
   1   0   6     1855.98     2222.83     53.92 o 
   2   0   6     2010.96     2329.98     48.60 o 
   3   0   6       82.53       66.94      3.69 o 
   4   0   6       18.43       13.21      2.93 o 
   5   0   6      770.14      719.46     19.24 o 
   6   0   6      169.60      162.97      7.67 o 
   7   0   6      126.74      126.92     10.19 o 
  -8   1   6       27.01        7.47      5.03 o 
  -7   1   6      102.50       89.52      7.40 o 
  -6   1   6        0.42        1.85      0.90 o 
  -5   1   6      113.07       98.44      5.00 o 
  -4   1   6      177.33      144.95      4.03 o 
  -3   1   6      706.09      671.04      9.27 o 
  -2   1   6      178.80      136.90      3.21 o 
  -1   1   6      224.92      236.73      9.92 o 
   0   1   6      222.09      233.77      3.45 o 
   1   1   6      764.21     1017.03     13.25 o 
   2   1   6     2138.91     2350.63     29.52 o 
   3   1   6       27.86       30.31      4.36 o 
   4   1   6      364.62      329.94      8.08 o 
   5   1   6       31.23       39.01      3.49 o 
   6   1   6        0.60        2.38      1.22 o 
   7   1   6       21.37       24.68      5.31 o 
  -8   2   6       13.44        9.97      4.98 o 
  -7   2   6       30.91       23.64      8.49 o 
  -6   2   6       86.00       77.32      3.21 o 
  -5   2   6       49.22       59.10      2.61 o 
  -4   2   6      163.11      167.85      3.43 o 
  -3   2   6      239.05      301.35      5.51 o 
  -2   2   6     1280.67     1340.22     18.53 o 
  -1   2   6       80.43       81.88      1.73 o 
   0   2   6      385.49      368.38      5.21 o 
   1   2   6        0.18        2.53      0.40 o 
   2   2   6      703.40      710.54     10.00 o 
   3   2   6       30.71       36.54      1.56 o 
   4   2   6       43.56       41.88      2.39 o 
   5   2   6       30.19       35.92      4.09 o 
   6   2   6        0.01        2.22      1.66 o 
  -8   3   6       15.25       18.17      4.90 o 
  -7   3   6        1.11        3.04      2.42 o 
  -6   3   6        5.35        8.23      1.40 o 
  -5   3   6        7.39        9.60      2.22 o 
  -4   3   6       48.40       48.38      2.12 o 
  -3   3   6      129.26      156.66      3.74 o 
  -2   3   6      290.63      352.59      6.17 o 
  -1   3   6       31.59       26.69      1.00 o 
   0   3   6      108.72      107.34      4.09 o 
   1   3   6      471.06      553.78      7.73 o 
   2   3   6      165.94      186.28      3.17 o 
   3   3   6      127.14      128.74      4.54 o 
   4   3   6        0.02        0.90      0.92 o 
   5   3   6       11.20       17.32      3.75 o 
   6   3   6       31.65       41.59      4.98 o 
  -7   4   6       38.91       38.35      3.63 o 
  -6   4   6       78.53       82.37      4.21 o 
  -5   4   6        2.52        5.35      1.36 o 
  -4   4   6       28.53       31.84      1.87 o 
  -3   4   6      426.63      406.63      9.03 o 
  -2   4   6       31.72       41.59      1.86 o 
  -1   4   6      171.66      165.09      3.17 o 
   0   4   6        0.04        4.76      2.48 o 
   1   4   6      375.26      404.87      6.24 o 
   2   4   6       59.40       56.60      2.79 o 
   3   4   6      109.16      103.07      3.26 o 
   4   4   6        6.27        7.29      1.90 o 
   5   4   6       12.00       18.77      2.69 o 
   6   4   6       18.12       19.32      3.00 o 
  -7   5   6       14.96       12.80      3.12 o 
  -6   5   6        6.13        7.32      1.95 o 
  -5   5   6       15.74       19.50      1.84 o 
  -4   5   6      228.64      213.45      5.21 o 
  -3   5   6      296.22      282.21      5.99 o 
  -2   5   6      161.82      150.09      3.84 o 
  -1   5   6       76.03       80.55      2.63 o 
   0   5   6      272.19      252.26      7.33 o 
   1   5   6        1.66        2.22      0.79 o 
   2   5   6        7.46        9.94      1.08 o 
   3   5   6       97.14       95.04      3.73 o 
   4   5   6       11.24       14.32      2.80 o 
   5   5   6       48.03       44.66      4.17 o 
  -6   6   6       81.67       82.52      5.50 o 
  -5   6   6        1.37        2.00      0.99 o 
  -4   6   6       21.88       19.40      1.81 o 
  -3   6   6       28.35       30.54      1.98 o 
  -2   6   6      102.24       95.09      3.19 o 
  -1   6   6      766.18      771.73     12.50 o 
   0   6   6      115.64      108.51      3.28 o 
   1   6   6      386.36      358.84      8.77 o 
   2   6   6       86.01       83.89      4.53 o 
   3   6   6        0.49        0.78      1.18 o 
   4   6   6       27.75       23.10      5.89 o 
   5   6   6       49.54       50.69      6.79 o 
  -6   7   6        0.19       -0.85      1.79 o 
  -5   7   6        0.06        0.17      0.93 o 
  -4   7   6        6.76        9.73      1.53 o 
  -3   7   6       71.08       66.16      2.93 o 
  -2   7   6       75.11       74.03      3.49 o 
  -1   7   6        2.70        4.06      1.09 o 
   0   7   6        5.99        6.46      1.62 o 
   1   7   6       43.75       43.01      2.59 o 
   2   7   6       80.67       67.66      3.97 o 
   3   7   6       11.43       20.05      2.77 o 
   4   7   6        1.27        6.53      3.48 o 
  -4   8   6        0.22        0.31      1.03 o 
  -3   8   6        0.69        2.35      1.08 o 
  -2   8   6        4.49        5.03      1.16 o 
  -1   8   6       75.36       67.80      3.00 o 
   0   8   6        3.58        5.18      1.51 o 
   1   8   6       18.73       16.80      2.25 o 
   2   8   6        2.75        4.95      2.31 o 
   3   8   6        0.16        2.41      1.64 o 
   4   8   6        2.99        0.12      3.32 o 
  -3   9   6        1.08        2.43      1.19 o 
  -2   9   6        9.71        9.55      1.95 o 
  -1   9   6        5.80        7.46      1.83 o 
   0   9   6        7.44        8.65      2.38 o 
   1   9   6        0.57        3.16      2.06 o 
   2   9   6        0.02        4.46      2.38 o 
  -8   1   7        2.82        3.08      5.05 o 
  -7   1   7        9.66       11.26      4.58 o 
  -6   1   7      103.07       98.53      3.70 o 
  -4   1   7      329.56      305.33      5.32 o 
  -3   1   7       23.87       12.88      0.92 o 
  -2   1   7       76.73       92.29      2.16 o 
  -1   1   7       39.65       32.32      1.42 o 
   0   1   7      107.40      113.90      2.09 o 
   1   1   7     1392.36     1510.57     19.29 o 
   2   1   7      815.38      900.59     13.07 o 
   3   1   7      142.43      133.38      4.57 o 
   4   1   7      122.45      122.25      4.09 o 
   5   1   7        0.67        3.07      1.26 o 
   6   1   7       43.85       46.16      2.96 o 
  -8   2   7       20.97       25.37      4.34 o 
  -7   2   7       47.58       50.24      6.76 o 
  -6   2   7       37.62       40.07      4.34 o 
  -5   2   7      115.82      111.65      3.41 o 
  -4   2   7      171.78      158.81      3.88 o 
  -3   2   7      747.77      690.48     11.47 o 
  -2   2   7       23.82       13.90      1.15 o 
  -1   2   7       23.33        6.71      0.75 o 
   0   2   7        1.50        0.55      0.30 o 
   1   2   7       60.66       71.62      1.79 o 
   2   2   7      378.98      387.84      6.15 o 
   3   2   7      493.64      479.33     10.68 o 
   4   2   7      275.16      252.25      6.30 o 
   5   2   7      322.57      308.09      8.19 o 
   6   2   7       25.48       30.89      2.91 o 
  -7   3   7       63.11       66.51      3.99 o 
  -6   3   7      497.08      451.65      8.83 o 
  -5   3   7      592.88      576.29     10.15 o 
  -4   3   7      732.65      789.83     12.54 o 
  -3   3   7      316.51      351.90      6.50 o 
  -2   3   7        0.07        3.49      0.89 o 
  -1   3   7       10.66        5.36      0.57 o 
   0   3   7       27.89       15.51      0.87 o 
   1   3   7      363.30      323.28      5.06 o 
   2   3   7      403.78      402.81      6.60 o 
   3   3   7       36.57       28.54      1.91 o 
   4   3   7      115.60      110.91      4.01 o 
   5   3   7        0.74        2.72      1.20 o 
   6   3   7       32.05       48.60      4.22 o 
  -7   4   7        8.59       10.16      2.15 o 
  -6   4   7       19.63       25.03      2.14 o 
  -5   4   7      160.41      148.12      4.28 o 
  -4   4   7       14.84       13.55      1.42 o 
  -3   4   7      166.82      154.48      3.92 o 
  -2   4   7      356.97      377.20      7.82 o 
  -1   4   7      327.54      317.00      5.13 o 
   0   4   7       73.22       97.02      2.65 o 
   1   4   7        6.01        6.23      0.96 o 
   2   4   7       96.32       94.59      2.71 o 
   3   4   7      187.43      175.10      4.08 o 
   4   4   7       65.78       62.29      3.09 o 
   5   4   7       81.37       82.00      5.28 o 
   6   4   7        3.03        5.11      6.60 o 
  -7   5   7        0.91        2.82      1.93 o 
  -6   5   7       36.41       34.92      3.15 o 
  -5   5   7       13.95       13.98      1.65 o 
  -4   5   7       13.00       15.14      1.60 o 
  -3   5   7      126.03      121.93      3.73 o 
  -2   5   7       21.25       18.99      2.51 o 
  -1   5   7      149.18      142.23      4.02 o 
   0   5   7       53.90       53.77      2.16 o 
   1   5   7      196.07      189.34      4.14 o 
   2   5   7      176.03      164.71      4.93 o 
   3   5   7        1.32        1.52      0.91 o 
   4   5   7       25.52       32.87      3.25 o 
   5   5   7        0.64        4.04      2.28 o 
  -6   6   7        0.85        3.03      1.51 o 
  -5   6   7       22.92       20.22      2.00 o 
  -4   6   7       10.35       10.89      1.51 o 
  -3   6   7        6.50        9.94      1.37 o 
  -2   6   7       13.80       16.97      2.43 o 
  -1   6   7        9.44       18.99      3.80 o 
   0   6   7       11.38       12.68      1.82 o 
   1   6   7        0.64        1.38      0.71 o 
   2   6   7       38.83       35.78      2.53 o 
   3   6   7        0.46        1.39      1.17 o 
   4   6   7        6.60        5.52      2.57 o 
   5   6   7        0.40        2.57      2.60 o 
  -5   7   7       27.99       27.29      2.40 o 
  -4   7   7       53.44       47.87      2.62 o 
  -3   7   7        3.81        5.86      1.22 o 
  -2   7   7        2.46        3.60      1.08 o 
  -1   7   7       14.55       15.95      2.40 o 
   0   7   7       57.84       57.64      2.60 o 
   1   7   7        3.86        5.55      1.43 o 
   2   7   7       20.82       25.90      3.25 o 
   3   7   7       61.41       57.63      3.91 o 
   4   7   7        0.77        1.60      2.62 o 
  -5   8   7        0.02        2.77      1.89 o 
  -4   8   7        3.83        5.34      1.42 o 
  -3   8   7       23.55       25.28      4.01 o 
  -2   8   7       18.34       18.52      1.95 o 
  -1   8   7       31.91       29.94      2.35 o 
   0   8   7        0.78        1.77      1.12 o 
   1   8   7        3.46        6.57      1.64 o 
   2   8   7        9.44        6.92      2.67 o 
   3   8   7       36.93       36.69      3.71 o 
  -3   9   7        2.97        5.35      1.55 o 
  -2   9   7        0.56        1.38      1.15 o 
  -1   9   7        0.00        1.11      1.66 o 
   0   9   7       59.07       55.25      3.62 o 
   1   9   7       28.24       27.01      4.37 o 
   2   9   7        5.90        5.22      2.52 o 
  -7   0   8       20.07       17.76      3.49 o 
  -6   0   8       46.89       39.14      3.05 o 
  -5   0   8      268.64      236.68     17.52 o 
  -4   0   8      141.51      102.31      4.12 o 
  -3   0   8      298.95      281.57     13.37 o 
  -2   0   8      119.54      171.95      4.89 o 
  -1   0   8      332.00      430.35      9.43 o 
   0   0   8        0.05       -0.03      0.33 o 
   1   0   8        2.36       13.77      2.13 o 
   2   0   8     1199.64     1296.36     28.76 o 
   3   0   8      260.95      261.70      8.62 o 
   4   0   8      120.89      122.73      7.25 o 
   5   0   8       67.08       67.45      6.08 o 
   6   0   8       35.01       39.39     10.81 o 
  -7   1   8       53.71       59.71      4.15 o 
  -6   1   8      259.05      242.31      5.71 o 
  -5   1   8        0.01        2.08      0.78 o 
  -4   1   8       81.66       80.29      2.34 o 
  -3   1   8     1071.61     1162.27     15.12 o 
  -2   1   8     2252.09     2472.63     29.81 o 
  -1   1   8     2192.91     2424.32     30.28 o 
   0   1   8      630.79      665.91     10.11 o 
   1   1   8     1242.38     1404.48     18.18 o 
   2   1   8      122.58      114.76      2.51 o 
   3   1   8       20.85       17.26      1.68 o 
   4   1   8       38.79       32.97      2.63 o 
   5   1   8      182.36      175.75      5.51 o 
   6   1   8      122.26      116.10      7.39 o 
  -8   2   8        0.00        0.58      5.54 o 
  -7   2   8        4.05        4.39      1.59 o 
  -6   2   8       16.92       18.91      1.86 o 
  -5   2   8      129.05      125.29      4.02 o 
  -4   2   8       34.36       31.18      2.16 o 
  -3   2   8      127.09      148.59      2.99 o 
  -2   2   8      212.81      253.52      4.11 o 
  -1   2   8        6.22        6.74      0.60 o 
   0   2   8      136.88      120.92      2.37 o 
   1   2   8        1.71        0.21      0.33 o 
   2   2   8       70.72       62.23      1.93 o 
   3   2   8        4.13        6.89      1.29 o 
   4   2   8        1.55        2.27      1.08 o 
   5   2   8        2.39        4.98      1.34 o 
   6   2   8       22.76       28.53      5.68 o 
  -8   3   8        3.00        3.54      3.33 o 
  -7   3   8        6.21       10.89      2.15 o 
  -6   3   8        3.15        4.57      1.29 o 
  -5   3   8       12.58       14.79      1.57 o 
  -4   3   8        0.95        2.43      0.74 o 
  -3   3   8       97.72       89.68      2.78 o 
  -2   3   8       67.86       68.77      2.26 o 
  -1   3   8      136.17      154.36      2.95 o 
   0   3   8       60.00       63.71      1.73 o 
   1   3   8        0.33        0.33      0.40 o 
   2   3   8       90.20       97.01      3.33 o 
   3   3   8        4.27        5.46      1.26 o 
   4   3   8        0.09        2.13      1.10 o 
   5   3   8        2.27        3.97      1.33 o 
   6   3   8        0.00        1.97      1.87 o 
  -7   4   8        7.56        6.98      1.98 o 
  -6   4   8        5.92       12.94      1.70 o 
  -5   4   8       46.81       49.83      2.50 o 
  -4   4   8      139.98      140.34      3.94 o 
  -3   4   8      117.60      116.87      3.36 o 
  -2   4   8       10.88       11.15      1.18 o 
  -1   4   8        3.91        2.46      0.63 o 
   0   4   8        2.90        5.51      0.79 o 
   1   4   8        3.94        4.84      0.76 o 
   2   4   8        7.79       10.25      1.60 o 
   3   4   8       33.91       35.62      2.31 o 
   4   4   8        0.19        1.53      1.11 o 
   5   4   8        0.94        2.06      1.77 o 
   6   4   8       21.43       38.25      7.45 o 
  -7   5   8       49.49       59.17      4.66 o 
  -6   5   8       71.03       69.17      3.20 o 
  -5   5   8       39.88       34.97      2.91 o 
  -4   5   8       24.00       23.38      3.16 o 
  -3   5   8      111.23       98.19      3.22 o 
  -2   5   8      237.92      230.25      5.90 o 
  -1   5   8      188.75      178.38      4.22 o 
   0   5   8      515.06      518.06      9.80 o 
   1   5   8        0.18        0.44      0.60 o 
   2   5   8       72.87       72.74      2.84 o 
   3   5   8        4.80        5.83      1.12 o 
   4   5   8       25.43       25.51      3.54 o 
   5   5   8       95.92       94.65      7.64 o 
  -6   6   8        9.77       11.17      2.32 o 
  -5   6   8       55.04       52.27      2.98 o 
  -4   6   8       28.21       27.67      2.16 o 
  -3   6   8       48.32       45.33      2.31 o 
  -2   6   8       40.12       34.29      2.06 o 
  -1   6   8        7.38        7.88      1.57 o 
   0   6   8       38.46       44.29      2.16 o 
   1   6   8       46.06       43.73      1.91 o 
   2   6   8       55.26       50.59      3.37 o 
   3   6   8       56.03       52.20      3.45 o 
   4   6   8       11.27       12.08      4.07 o 
  -5   7   8        0.80        1.76      1.12 o 
  -4   7   8       33.63       34.28      2.44 o 
  -3   7   8       19.26       20.03      1.96 o 
  -2   7   8      135.22      121.67      4.23 o 
  -1   7   8      135.71      132.49      4.98 o 
   0   7   8      251.51      222.19      6.81 o 
   1   7   8        8.39        7.41      1.42 o 
   2   7   8       14.32       16.56      2.27 o 
   3   7   8       17.66       22.92      2.83 o 
   4   7   8        0.33        2.21      2.89 o 
  -5   8   8        3.73        2.99      2.13 o 
  -4   8   8        0.01        0.89      1.10 o 
  -3   8   8        5.22        7.32      1.64 o 
  -2   8   8        8.28       10.30      1.55 o 
  -1   8   8        4.31        5.84      1.24 o 
   0   8   8        9.38       12.97      2.59 o 
   1   8   8       16.26       16.60      2.96 o 
   2   8   8       25.93       31.50      4.37 o 
   3   8   8        0.30        1.09      2.04 o 
  -3   9   8       10.79        8.84      2.31 o 
  -2   9   8        4.67        7.03      1.68 o 
  -1   9   8        3.01        5.53      1.86 o 
   0   9   8        0.36        2.65      1.35 o 
   1   9   8        0.07        1.34      2.09 o 
  -7   1   9        0.55        0.34      0.91 o 
  -6   1   9        2.61        4.31      1.12 o 
  -5   1   9      175.33      151.30      5.26 o 
  -4   1   9      145.77      133.16      3.16 o 
  -3   1   9      290.50      286.35      5.53 o 
  -2   1   9      164.51      139.93      3.22 o 
  -1   1   9      185.23      249.40      3.97 o 
   0   1   9      321.82      367.36     13.88 o 
   1   1   9        5.97        7.43      0.68 o 
   2   1   9       11.38       11.69      1.46 o 
   3   1   9      177.56      151.92      4.46 o 
   4   1   9       77.79       76.33      3.34 o 
   5   1   9       59.00       54.48      3.09 o 
   6   1   9       11.59       16.58      3.35 o 
  -8   2   9       32.46       26.12      4.50 o 
  -7   2   9       87.53       94.35      4.62 o 
  -6   2   9      360.73      347.37      7.34 o 
  -5   2   9      407.95      386.50      7.52 o 
  -4   2   9      133.97      142.77      4.87 o 
  -3   2   9       96.84      113.40      2.57 o 
  -2   2   9      393.40      393.51      5.89 o 
  -1   2   9      326.71      316.68      5.45 o 
   0   2   9       21.01       14.40      0.83 o 
   1   2   9      176.42      146.97      2.97 o 
   2   2   9      392.44      395.82      7.07 o 
   3   2   9       54.66       51.49      3.12 o 
   4   2   9        1.59        1.92      0.99 o 
   5   2   9        3.10        5.73      1.51 o 
   6   2   9       71.16       75.58      3.95 o 
  -8   3   9        9.09       18.54      5.26 o 
  -7   3   9        0.22        0.39      1.36 o 
  -6   3   9        6.13        6.50      1.31 o 
  -5   3   9      369.97      348.33      7.20 o 
  -4   3   9      398.37      385.61      7.33 o 
  -2   3   9      660.13      703.50      9.70 o 
  -1   3   9       26.25       20.01      1.02 o 
   0   3   9      301.01      338.62      5.31 o 
   1   3   9      180.36      187.62      3.59 o 
   2   3   9      415.05      390.51     20.03 o 
   3   3   9      549.04      513.58     10.25 o 
   4   3   9      195.88      184.71      5.55 o 
   5   3   9      106.11      102.82      4.34 o 
   6   3   9        1.08        6.12      4.30 o 
  -7   4   9       38.24       46.69      3.68 o 
  -6   4   9      134.23      121.87      4.18 o 
  -5   4   9      225.09      205.14      5.51 o 
  -4   4   9       21.78       24.73      2.99 o 
  -3   4   9       63.21       69.07      2.56 o 
  -2   4   9        0.02        0.94      0.64 o 
  -1   4   9       57.51       49.90      1.90 o 
   0   4   9      144.58      131.57      3.15 o 
   1   4   9      145.15      135.13      3.03 o 
   2   4   9       24.36       26.41      6.71 o 
   3   4   9        3.98        2.86      1.24 o 
   4   4   9        0.45        0.96      1.10 o 
   5   4   9        6.81        9.95      2.36 o 
  -7   5   9       25.63       25.49      3.63 o 
  -6   5   9        1.98        2.96      1.16 o 
  -5   5   9      101.40       85.68      3.68 o 
  -4   5   9       28.97       28.37      2.10 o 
  -3   5   9        0.39        1.62      0.77 o 
  -2   5   9       53.45       50.95      2.25 o 
  -1   5   9       17.33       20.67      3.11 o 
   0   5   9       16.46       20.03      3.53 o 
   1   5   9        5.03        5.62      0.90 o 
   2   5   9      112.96       94.15      3.28 o 
   3   5   9       26.89       27.86      3.03 o 
   4   5   9        0.98        1.73      1.56 o 
   5   5   9       15.46       20.74      3.13 o 
  -6   6   9        6.40       10.00      1.76 o 
  -5   6   9        5.22        7.18      1.48 o 
  -4   6   9       34.88       34.85      2.26 o 
  -3   6   9        0.63        2.39      0.95 o 
  -2   6   9        0.01        1.69      0.86 o 
  -1   6   9       41.45       41.99      2.18 o 
   0   6   9        4.11        4.64      1.26 o 
   1   6   9       30.03       31.52      3.47 o 
   2   6   9        9.26        7.08      1.36 o 
   3   6   9        6.78        5.56      2.48 o 
   4   6   9        3.59        2.74      3.55 o 
  -5   7   9        3.67        6.29      1.43 o 
  -4   7   9       36.47       38.16      2.50 o 
  -3   7   9       28.45       30.28      2.24 o 
  -2   7   9        2.01        3.66      1.79 o 
  -1   7   9       13.90       12.28      1.59 o 
   0   7   9        0.74        1.41      0.92 o 
   1   7   9       50.27       52.90      3.88 o 
   2   7   9        8.56        8.51      1.88 o 
   3   7   9       10.88       12.73      3.18 o 
   4   7   9       32.31       32.95      6.24 o 
  -5   8   9       14.25       15.60      3.49 o 
  -4   8   9       14.44       14.46      1.98 o 
  -3   8   9        0.96        2.19      1.09 o 
  -2   8   9        7.96        7.67      1.48 o 
  -1   8   9        6.07        7.77      1.52 o 
   0   8   9       79.43       75.12      3.57 o 
   1   8   9       27.70       30.97      9.07 o 
   2   8   9        7.41        6.46      2.57 o 
  -3   9   9       14.79       11.75      4.41 o 
  -2   9   9       10.89       12.89      1.93 o 
  -1   9   9       23.06       24.11      2.66 o 
   0   9   9        0.02        0.80      1.27 o 
   1   9   9       29.56       33.71      4.76 o 
  -7   0  10      100.06      113.40      7.50 o 
  -6   0  10       86.40       80.21      6.28 o 
  -5   0  10       14.51        7.15      1.57 o 
  -3   0  10      551.61      553.53     12.74 o 
  -2   0  10     6700.07     7698.56    140.33 o 
  -1   0  10      443.57      421.57      9.65 o 
   0   0  10     1003.93     1090.64     18.05 o 
   1   0  10       20.23       26.46      1.15 o 
   3   0  10       94.07       78.63      5.15 o 
   4   0  10        0.39        5.29      4.58 o 
   5   0  10      199.47      186.42     12.47 o 
   6   0  10       33.84       44.22      6.09 o 
  -7   1  10        0.89        1.23      0.94 o 
  -6   1  10      133.14      123.94      4.34 o 
  -5   1  10      205.70      206.46      7.13 o 
  -4   1  10       57.11       60.87      2.90 o 
  -3   1  10        1.89        4.34      1.58 o 
  -2   1  10      114.98      117.09      3.60 o 
  -1   1  10     3517.33     4027.63     47.73 o 
   0   1  10       45.45       36.63      1.52 o 
   1   1  10       69.80       55.89      1.69 o 
   2   1  10      237.65      197.08      7.92 o 
   3   1  10       62.51       60.16      2.83 o 
   4   1  10        5.31        3.62      1.21 o 
   5   1  10        0.03        1.46      1.18 o 
   6   1  10       70.46       54.84      4.74 o 
  -8   2  10       33.51       40.43      5.28 o 
  -7   2  10        6.89       12.44      2.00 o 
  -6   2  10        5.32        6.98      1.62 o 
  -5   2  10        6.87       11.29      1.53 o 
  -4   2  10      168.13      150.69      6.72 o 
  -3   2  10        4.04        3.79      0.63 o 
  -2   2  10      755.70      861.19     11.46 o 
  -1   2  10       13.40       17.38      1.09 o 
   0   2  10      588.88      626.19      8.63 o 
   1   2  10        1.10        2.84      0.48 o 
   2   2  10        0.54        0.59      0.81 o 
   3   2  10      199.08      169.50      5.08 o 
   4   2  10        0.32        2.35      1.10 o 
   5   2  10      130.79      113.70      4.57 o 
   6   2  10       12.71       14.37      2.96 o 
  -8   3  10       12.19       10.55      4.27 o 
  -7   3  10        0.57        0.44      0.99 o 
  -6   3  10        6.60        4.11      1.38 o 
  -5   3  10       47.07       49.37      3.05 o 
  -4   3  10        0.33        1.50      0.75 o 
  -3   3  10      104.56      113.25      3.52 o 
  -2   3  10       95.18      131.71      2.82 o 
  -1   3  10       27.64       33.40      1.26 o 
   0   3  10      198.25      207.06      3.77 o 
   1   3  10       94.13       92.73      2.27 o 
   2   3  10       17.03       18.96      1.66 o 
   3   3  10       48.06       46.83      2.67 o 
   4   3  10       10.66       11.00      2.66 o 
   5   3  10        2.92        4.80      1.52 o 
  -7   4  10       15.26       23.61      3.03 o 
  -6   4  10       56.28       56.83      2.87 o 
  -5   4  10        0.13        1.92      0.98 o 
  -4   4  10        3.50        4.39      1.05 o 
  -3   4  10      204.36      178.15      4.39 o 
  -2   4  10       64.05       61.20      2.33 o 
  -1   4  10      220.06      217.31     10.14 o 
   0   4  10        0.01        1.71      0.60 o 
   1   4  10       35.06       38.18      1.58 o 
   2   4  10        0.30        1.22      1.30 o 
   3   4  10        2.30        4.19      1.30 o 
   4   4  10       84.88       73.40      3.56 o 
   5   4  10       13.27       19.14      3.15 o 
  -7   5  10        3.86        7.76      4.61 o 
  -6   5  10        0.26        0.97      0.95 o 
  -5   5  10      201.05      180.29      5.64 o 
  -4   5  10        0.75        2.31      0.97 o 
  -3   5  10       44.94       44.84      2.24 o 
  -2   5  10       65.40       64.15      2.57 o 
  -1   5  10       25.78       26.90      1.69 o 
   0   5  10      200.64      189.35      4.95 o 
   1   5  10       11.66       16.05      1.60 o 
   2   5  10       32.40       35.81      2.66 o 
   3   5  10       26.69       28.28      2.52 o 
   4   5  10        1.08        2.16      1.81 o 
   5   5  10       11.76       17.61      4.78 o 
  -6   6  10       10.39        8.61      1.67 o 
  -5   6  10        4.50        7.16      1.59 o 
  -4   6  10       89.57       86.29      3.41 o 
  -3   6  10      197.19      189.76      6.37 o 
  -2   6  10      179.67      176.69      4.71 o 
  -1   6  10      158.64      151.26      4.22 o 
   0   6  10       85.40       79.19      2.92 o 
   1   6  10       26.10       29.24      3.00 o 
   2   6  10       22.97       24.13      2.12 o 
   3   6  10       10.66       13.19      5.31 o 
   4   6  10       13.27       18.16      7.36 o 
  -6   7  10        1.31        6.55      2.43 o 
  -5   7  10       74.42       63.23      3.21 o 
  -4   7  10        6.40        7.51      1.45 o 
  -3   7  10       17.08       19.03      1.95 o 
  -2   7  10        0.48        1.13      0.87 o 
  -1   7  10       19.77       25.45      2.09 o 
   0   7  10       77.31       76.06      5.98 o 
   1   7  10       26.41       31.91     13.72 o 
   2   7  10       76.99       73.77      4.55 o 
   3   7  10        4.54        7.76      2.80 o 
   4   7  10        3.13        3.93      3.45 o 
  -4   8  10        5.11        7.81      2.40 o 
  -3   8  10        0.83        2.33      1.10 o 
  -2   8  10       19.02       20.39      2.07 o 
  -1   8  10       30.12       25.90      2.29 o 
   0   8  10        4.84        8.34      1.90 o 
   1   8  10       12.63        9.24      2.84 o 
   2   8  10        3.30        7.96      2.74 o 
  -3   9  10        0.18       -0.24      2.94 o 
  -2   9  10        1.83        4.19      1.43 o 
  -1   9  10        1.57        4.39      1.49 o 
   0   9  10        0.02        0.93      2.77 o 
  -8   1  11       15.52       19.83      4.30 o 
  -7   1  11       48.22       48.06      2.92 o 
  -6   1  11      142.23      135.73      4.63 o 
  -5   1  11      139.01      140.90      8.23 o 
  -4   1  11        1.57        1.36      0.67 o 
  -3   1  11        3.32        6.27      0.98 o 
  -2   1  11      432.73      437.33     13.44 o 
  -1   1  11      790.54      817.78     10.87 o 
   0   1  11        4.04        3.99      0.73 o 
   1   1  11        0.01        1.10      0.44 o 
   2   1  11        2.82        2.05      0.87 o 
   3   1  11        1.18        1.29      0.89 o 
   4   1  11        3.25        5.96      1.46 o 
   5   1  11        1.40        5.77      1.60 o 
   6   1  11        5.99        8.13      2.38 o 
  -8   2  11        3.32        8.43      2.82 o 
  -7   2  11       48.29       45.97      2.77 o 
  -6   2  11       22.48       26.58      2.14 o 
  -5   2  11      551.65      504.40      9.24 o 
  -4   2  11      571.32      565.29     10.80 o 
  -3   2  11      407.84      417.82      6.54 o 
  -2   2  11      201.15      222.90      4.02 o 
  -1   2  11       56.56       74.43      3.34 o 
   0   2  11      324.35      347.99      5.42 o 
   1   2  11      372.97      359.90     10.49 o 
   2   2  11      215.22      202.07      5.26 o 
   3   2  11      118.55      120.69      4.18 o 
   4   2  11      152.89      142.79      5.22 o 
   5   2  11       57.87       57.52      3.95 o 
   6   2  11        2.00        3.23      2.69 o 
  -8   3  11       22.04       19.14      3.41 o 
  -7   3  11       59.86       71.01      3.76 o 
  -6   3  11       93.89       89.63      3.49 o 
  -5   3  11      120.61      117.71      3.76 o 
  -4   3  11        7.66        6.35      1.16 o 
  -3   3  11       52.28       62.06      2.34 o 
  -2   3  11      356.73      322.78      8.29 o 
  -1   3  11      286.70      267.50      4.62 o 
   0   3  11      106.03      126.00      2.98 o 
   1   3  11       78.65       70.52      2.47 o 
   2   3  11       11.04       13.95      2.41 o 
   3   3  11       37.39       33.52      3.16 o 
   4   3  11       33.47       38.89      3.55 o 
   5   3  11       20.24       20.99      2.61 o 
  -7   4  11       95.86       86.47      3.81 o 
  -6   4  11       23.16       27.22      2.32 o 
  -5   4  11      225.73      198.42      5.27 o 
  -4   4  11      159.06      157.81      4.34 o 
  -3   4  11      185.89      176.69      4.45 o 
  -2   4  11        5.25        7.75      1.09 o 
  -1   4  11       63.50       65.68      2.02 o 
   0   4  11       28.90       32.33      1.88 o 
   1   4  11      181.61      165.65      4.30 o 
   2   4  11      467.02      429.97      9.09 o 
   3   4  11       60.86       59.00      3.08 o 
   4   4  11       46.84       43.84      3.07 o 
   5   4  11       38.49       47.71      7.45 o 
  -7   5  11       31.47       34.18      4.08 o 
  -6   5  11        1.42        0.79      1.01 o 
  -5   5  11        0.70        3.53      1.22 o 
  -4   5  11       16.76       18.55      1.84 o 
  -3   5  11        7.47        8.07      1.30 o 
  -2   5  11      111.92      119.00      4.30 o 
  -1   5  11       77.50       80.19      2.82 o 
   0   5  11        6.04        7.34      1.06 o 
   1   5  11      162.89      157.58      4.41 o 
   2   5  11        1.73        5.52      1.83 o 
   3   5  11       70.23       64.68      3.88 o 
   4   5  11        1.41        5.21      1.97 o 
  -6   6  11        0.89        1.20      1.18 o 
  -5   6  11        6.36        7.12      1.46 o 
  -4   6  11       15.23       17.96      1.95 o 
  -3   6  11        0.39        1.21      1.15 o 
  -2   6  11        0.00        1.40      1.24 o 
  -1   6  11        8.04        9.33      1.62 o 
   0   6  11        1.51        1.85      0.87 o 
   1   6  11        2.62        3.59      1.17 o 
   2   6  11       32.15       27.17      2.27 o 
   3   6  11        7.83        7.99      2.66 o 
   4   6  11        2.12        8.04      2.76 o 
  -6   7  11       24.57       29.54      4.29 o 
  -5   7  11       16.48       14.36      2.03 o 
  -4   7  11        7.25        7.82      1.77 o 
  -3   7  11       12.31       16.33      1.86 o 
  -2   7  11       22.60       24.14      2.14 o 
  -1   7  11       11.99       15.25      1.77 o 
   0   7  11       16.45       22.11      2.00 o 
   1   7  11        3.06        4.78      1.53 o 
   2   7  11        0.03        1.16      1.66 o 
   3   7  11        0.71        1.55      2.24 o 
  -4   8  11       56.73       55.61      3.38 o 
  -3   8  11       14.77       19.78      3.37 o 
  -2   8  11       30.08       34.23      2.64 o 
  -1   8  11        0.68        1.54      1.13 o 
   0   8  11        0.11        2.03      1.85 o 
   1   8  11       32.65       36.41      5.32 o 
   2   8  11        8.15       10.66      2.70 o 
  -3   9  11        0.82        2.19      3.35 o 
  -2   9  11        0.43        0.42      1.45 o 
  -1   9  11       17.82       19.25      3.23 o 
   0   9  11        6.73        6.14      5.99 o 
  -7   0  12       89.55       89.87      6.87 o 
  -6   0  12       48.60       52.17      4.97 o 
  -5   0  12      288.12      285.53      8.80 o 
  -4   0  12      149.92      147.76      5.48 o 
  -3   0  12      189.89      198.60      6.25 o 
  -2   0  12      295.83      331.65      8.52 o 
  -1   0  12      634.16      713.52     15.34 o 
   0   0  12     1118.14     1160.88     19.46 o 
   1   0  12      557.48      491.70     13.19 o 
   2   0  12        0.31        1.04      1.19 o 
   3   0  12       15.58       11.20      2.42 o 
   4   0  12       27.23       21.63      7.19 o 
   5   0  12      102.72       92.64     11.03 o 
  -8   1  12       37.45       37.61      5.44 o 
  -7   1  12       86.22       84.84      4.50 o 
  -6   1  12       35.90       34.77      2.45 o 
  -5   1  12        1.47        2.15      1.28 o 
  -4   1  12      598.12      580.57     11.57 o 
  -3   1  12      239.62      220.02      5.23 o 
  -2   1  12     2326.94     2533.55     30.96 o 
  -1   1  12       20.63       36.94      1.39 o 
   0   1  12      115.68      137.00      3.38 o 
   1   1  12       10.47        9.72      0.86 o 
   2   1  12       63.37       54.02      2.71 o 
   3   1  12       66.02       55.70      2.91 o 
   4   1  12        0.12        2.87      1.12 o 
   5   1  12       64.60       59.25      3.44 o 
  -8   2  12       11.15       12.59      3.72 o 
  -7   2  12       26.10       30.57      2.47 o 
  -6   2  12        1.37        2.97      1.06 o 
  -5   2  12        5.25        8.53      1.47 o 
  -4   2  12        0.94        5.44      1.83 o 
  -3   2  12      159.41      160.75      4.72 o 
  -2   2  12      294.87      271.67      5.92 o 
  -1   2  12      117.26      108.02      2.53 o 
   0   2  12       62.97       62.30      1.83 o 
   1   2  12       68.33       55.59      2.23 o 
   2   2  12       12.69       15.68      1.83 o 
   3   2  12       17.03       10.46      1.67 o 
   4   2  12        5.49        7.47      2.05 o 
   5   2  12       29.14       26.63      2.98 o 
   6   2  12       16.97       25.77      5.65 o 
  -8   3  12        1.25        0.62      1.85 o 
  -7   3  12        3.00        6.32      1.45 o 
  -6   3  12      108.69      101.51      3.75 o 
  -5   3  12        3.01        3.82      1.09 o 
  -4   3  12        3.69        5.72      1.46 o 
  -3   3  12       35.91       31.89      1.80 o 
  -2   3  12       55.42       57.68      6.94 o 
  -1   3  12      183.97      122.48      7.86 o 
   0   3  12       25.76       34.18      1.54 o 
   1   3  12        8.21        7.32      1.05 o 
   2   3  12       18.27       25.01      2.25 o 
   3   3  12       45.68       38.46      2.60 o 
   4   3  12        3.16        3.59      1.44 o 
   5   3  12        5.79        7.12      1.96 o 
  -7   4  12        2.86        5.52      1.65 o 
  -6   4  12        0.74        1.98      1.07 o 
  -5   4  12       64.55       62.26      2.88 o 
  -4   4  12        0.85        0.88      0.74 o 
  -3   4  12       28.45       25.03      1.82 o 
  -2   4  12       44.23       43.94      2.38 o 
  -1   4  12      208.50      191.76      3.91 o 
   0   4  12       46.10       41.38      1.80 o 
   1   4  12       14.99       18.40      4.25 o 
   2   4  12        5.06        5.13      2.06 o 
   3   4  12        6.30        7.30      1.64 o 
   4   4  12        0.09        1.65      1.26 o 
   5   4  12        0.33        1.65      2.91 o 
  -7   5  12        0.48        4.08      1.56 o 
  -6   5  12        5.30        4.99      1.49 o 
  -5   5  12       48.10       41.69      2.53 o 
  -4   5  12       66.10       63.01      2.84 o 
  -3   5  12      250.09      229.46      5.56 o 
  -2   5  12      288.51      256.64      5.77 o 
  -1   5  12       33.72       31.08      5.05 o 
   0   5  12       27.98       28.89      6.14 o 
   1   5  12        9.89       10.04      1.41 o 
   2   5  12       29.82       28.57      3.86 o 
   3   5  12       44.41       47.16      3.42 o 
   4   5  12       20.24       23.75      3.30 o 
  -6   6  12        3.36        4.29      1.32 o 
  -5   6  12       56.39       49.33      2.91 o 
  -4   6  12        1.49        2.00      0.94 o 
  -3   6  12        4.62        5.46      1.45 o 
  -2   6  12       35.96       42.03      2.36 o 
  -1   6  12      201.80      194.69      5.05 o 
   0   6  12       60.63       64.36      2.70 o 
   1   6  12      124.85      126.23      4.84 o 
   2   6  12       24.85       22.86      3.73 o 
   3   6  12        0.01        2.15      2.22 o 
   4   6  12        4.86        4.70      2.51 o 
  -5   7  12       20.45       21.24      2.32 o 
  -4   7  12       11.18       14.52      1.86 o 
  -3   7  12       14.63       20.96      2.70 o 
  -2   7  12       87.43       90.51      5.10 o 
  -1   7  12       15.78       14.65      1.79 o 
   0   7  12        0.91        1.07      1.77 o 
   1   7  12       36.75       34.28      4.99 o 
   2   7  12       15.63       19.23      2.97 o 
   3   7  12       29.78       33.81      4.55 o 
  -4   8  12        6.27        7.31      1.71 o 
  -3   8  12       15.36       14.04      1.98 o 
  -2   8  12        0.04        0.42      1.14 o 
  -1   8  12        1.06        1.16      0.99 o 
   0   8  12        1.39        3.71      1.98 o 
   1   8  12       11.79       16.68      6.28 o 
   2   8  12        0.68        1.78      1.95 o 
  -2   9  12        1.31        0.75      1.44 o 
  -1   9  12        0.97        4.92      2.21 o 
  -8   1  13        0.16        0.69      1.28 o 
  -7   1  13       32.58       35.48      3.14 o 
  -6   1  13       18.17       21.57      2.09 o 
  -5   1  13       55.51       54.05      3.57 o 
  -4   1  13      318.44      305.86      7.33 o 
  -3   1  13      198.33      140.90      6.29 o 
  -2   1  13       15.64       18.77      1.20 o 
  -1   1  13        1.46        3.19      0.59 o 
   0   1  13        5.41        4.15      0.93 o 
   1   1  13      108.11       91.67      3.40 o 
   2   1  13      112.66       97.97      3.73 o 
   3   1  13        0.53        1.65      1.04 o 
   4   1  13        8.07        8.61      1.76 o 
   5   1  13        6.03        8.07      1.91 o 
  -8   2  13       36.07       32.84      5.31 o 
  -7   2  13       29.07       36.56      2.61 o 
  -6   2  13        1.33        4.65      1.17 o 
  -5   2  13      129.04      130.82      3.95 o 
  -4   2  13       11.28       13.68      1.44 o 
  -3   2  13      353.28      321.85      6.00 o 
  -2   2  13        2.47        2.86      0.60 o 
  -1   2  13      185.90      172.71      3.48 o 
   0   2  13       14.11       12.50      0.97 o 
   1   2  13       11.11       11.04      1.12 o 
   2   2  13      286.12      241.55      6.20 o 
   3   2  13        0.01        0.85      1.02 o 
   4   2  13       24.26       30.59      2.82 o 
   5   2  13       42.01       47.80      3.42 o 
  -8   3  13        0.31        1.18      1.76 o 
  -7   3  13      204.55      199.12      5.81 o 
  -6   3  13      190.60      182.44      5.23 o 
  -5   3  13      181.63      162.92      4.59 o 
  -4   3  13      419.66      424.91      8.15 o 
  -3   3  13      215.02      210.37      4.87 o 
  -2   3  13       40.18       37.32      2.05 o 
  -1   3  13      517.44      493.89      8.38 o 
   0   3  13      284.13      251.08      4.57 o 
   1   3  13      245.48      233.05      6.92 o 
   2   3  13      404.86      368.17      8.23 o 
   3   3  13       13.16       20.51      2.28 o 
   4   3  13       14.17       16.64      3.20 o 
   5   3  13       13.26       13.70      2.67 o 
  -7   4  13       20.99       26.22      2.54 o 
  -6   4  13       14.72       19.30      2.07 o 
  -5   4  13        0.33        1.42      0.97 o 
  -4   4  13       43.52       44.73      2.35 o 
  -3   4  13      311.27      307.22      6.51 o 
  -2   4  13        3.75        5.71      1.04 o 
  -1   4  13      240.65      225.97     13.14 o 
   0   4  13        0.14        0.06      0.56 o 
   1   4  13        0.00        1.35      0.84 o 
   2   4  13      115.29      102.10      4.73 o 
   3   4  13        0.13        0.50      1.11 o 
   4   4  13       73.71       68.22      3.71 o 
  -7   5  13       62.32       62.78      4.18 o 
  -6   5  13       31.32       33.10      2.57 o 
  -5   5  13        9.85       10.33      1.60 o 
  -4   5  13        9.53       12.11      1.93 o 
  -3   5  13       31.45       26.71      3.84 o 
  -2   5  13        0.18        2.06      0.91 o 
  -1   5  13        0.27        2.19      0.86 o 
   0   5  13        1.80        3.02      1.38 o 
   1   5  13        5.04        5.96      1.27 o 
   2   5  13      135.65      116.88      7.80 o 
   3   5  13        5.75        7.49      2.20 o 
   4   5  13        1.03        2.06      1.90 o 
  -6   6  13       10.39       14.58      2.25 o 
  -5   6  13        0.54        1.31      1.02 o 
  -4   6  13        3.24        3.48      1.12 o 
  -3   6  13       19.95       23.18      2.09 o 
  -2   6  13      143.87      131.61      4.15 o 
  -1   6  13        0.37        4.52      1.17 o 
   0   6  13        0.14        0.95      1.18 o 
   1   6  13       12.85       16.07      2.30 o 
   2   6  13        8.89       14.56      2.69 o 
   3   6  13       13.79       16.42      3.43 o 
  -5   7  13       12.25       14.39      2.11 o 
  -4   7  13       23.90       22.19      2.28 o 
  -3   7  13       13.74       16.33      1.93 o 
  -2   7  13       62.36       54.11      3.44 o 
  -1   7  13       31.15       30.60      2.38 o 
   0   7  13        3.07        5.64      1.80 o 
   1   7  13        4.29        7.81      1.99 o 
   2   7  13        2.63        3.27      4.93 o 
   3   7  13       16.20       19.34      5.19 o 
  -4   8  13       11.41       14.10      2.21 o 
  -3   8  13        9.37        9.99      1.76 o 
  -2   8  13       24.23       30.32      2.57 o 
  -1   8  13        3.51        3.23      1.22 o 
   0   8  13        0.98        3.75      1.72 o 
   1   8  13        1.23        1.86      1.97 o 
  -2   9  13        5.33        5.27      2.53 o 
  -1   9  13       24.18       24.87      4.10 o 
  -7   0  14        8.95        9.46      3.16 o 
  -6   0  14      115.75      115.34      7.55 o 
  -5   0  14      297.99      245.04      9.40 o 
  -4   0  14     1331.33     1297.09     27.40 o 
  -3   0  14       15.35       11.72      4.35 o 
  -2   0  14       51.12       46.13      2.73 o 
  -1   0  14      112.41      123.45      7.21 o 
   0   0  14       12.55       17.03      1.30 o 
   1   0  14      573.44      483.60     14.24 o 
   2   0  14       14.42       17.03      2.98 o 
   3   0  14       15.65       20.44      5.69 o 
   4   0  14       13.73       18.06      4.82 o 
   5   0  14        3.53        5.79      2.49 o 
  -8   1  14       23.80       30.07      3.28 o 
  -7   1  14      157.45      166.48      6.63 o 
  -6   1  14        4.74        4.51      1.23 o 
  -5   1  14        1.10        1.25      0.78 o 
  -4   1  14       95.17       91.71      6.02 o 
  -3   1  14      735.39      696.72     25.26 o 
  -2   1  14      560.95      543.66      8.12 o 
  -1   1  14      429.56      377.60      6.04 o 
   0   1  14      272.89      258.05      5.74 o 
   1   1  14      109.36      104.59      3.78 o 
   2   1  14        2.58        2.37      1.22 o 
   3   1  14      119.32      109.18      4.30 o 
   4   1  14        1.91        2.80      1.27 o 
   5   1  14       33.42       36.58      4.94 o 
  -8   2  14        0.03        0.84      1.72 o 
  -7   2  14        1.55        2.80      1.26 o 
  -6   2  14      172.61      165.93      4.87 o 
  -5   2  14       25.37       24.13      1.91 o 
  -4   2  14      861.90      831.52     13.40 o 
  -3   2  14        0.51        5.37      1.06 o 
  -2   2  14       63.83       60.55      2.49 o 
  -1   2  14       53.57       45.65      1.71 o 
   0   2  14        0.17        1.20      0.59 o 
   1   2  14      414.61      392.96      9.79 o 
   2   2  14       28.95       31.92      3.20 o 
   3   2  14       46.16       46.31      2.91 o 
   4   2  14       15.51       25.28      4.82 o 
   5   2  14        0.77        6.27      2.26 o 
  -8   3  14        0.14        2.00      2.32 o 
  -7   3  14        5.67        8.92      1.69 o 
  -6   3  14        0.61        4.72      1.69 o 
  -5   3  14       14.18       16.49      1.78 o 
  -4   3  14        2.08        4.44      1.10 o 
  -3   3  14       56.79       65.08      6.02 o 
  -2   3  14       15.85       12.80      1.64 o 
  -1   3  14        1.06        3.12      0.72 o 
   0   3  14       23.68       25.76      3.54 o 
   1   3  14        2.59        3.28      1.33 o 
   2   3  14        7.33        8.06      1.62 o 
   3   3  14        0.83        3.23      1.36 o 
   4   3  14        0.01        1.48      1.33 o 
   5   3  14        8.76        9.66      4.07 o 
  -7   4  14        6.08        9.38      1.78 o 
  -6   4  14        9.68       10.88      1.72 o 
  -5   4  14       88.84       81.52      3.36 o 
  -4   4  14        7.76        9.04      1.55 o 
  -3   4  14      281.74      258.95      8.31 o 
  -2   4  14       51.56       40.20      2.08 o 
  -1   4  14       16.37       19.00      4.64 o 
   0   4  14      123.80      116.76      4.77 o 
   1   4  14        0.12        1.04      0.82 o 
   2   4  14      114.22      106.08      4.90 o 
   3   4  14        7.07       10.12      1.91 o 
   4   4  14        3.06        6.94      1.87 o 
  -7   5  14       34.52       45.96      4.88 o 
  -6   5  14        3.56        4.39      1.35 o 
  -5   5  14        3.04        4.77      1.23 o 
  -4   5  14        1.97        2.51      1.07 o 
  -3   5  14       49.12       54.79      2.68 o 
  -2   5  14      204.42      202.74      5.73 o 
  -1   5  14      359.68      321.13     11.56 o 
   0   5  14       86.56       84.99      3.90 o 
   1   5  14       59.92       64.55      3.14 o 
   2   5  14        4.37        7.30      1.94 o 
   3   5  14        9.98       10.12      2.26 o 
   4   5  14        5.47        5.18      2.59 o 
  -6   6  14        0.18        2.32      1.30 o 
  -5   6  14       30.98       34.98      2.62 o 
  -4   6  14       56.56       53.14      2.86 o 
  -3   6  14       22.89       26.01      3.43 o 
  -2   6  14        2.57        6.72      2.53 o 
  -1   6  14      107.62      110.84      6.77 o 
   0   6  14       37.71       37.28      2.93 o 
   1   6  14        0.76        2.83      1.44 o 
   2   6  14       12.02       14.83      2.87 o 
   3   6  14        0.01        1.75      2.14 o 
  -5   7  14        0.07        0.69      1.14 o 
  -4   7  14        1.46        2.55      1.14 o 
  -3   7  14       45.45       50.71      2.85 o 
  -2   7  14       16.56       19.94      2.72 o 
  -1   7  14       11.66       14.93      1.86 o 
   0   7  14        3.02        3.05      1.63 o 
   1   7  14       10.36       11.51      2.09 o 
   2   7  14        2.64        5.43      4.97 o 
  -3   8  14        0.22        1.87      1.27 o 
  -2   8  14       29.85       28.59      2.60 o 
  -1   8  14       12.18       13.73      2.52 o 
   0   8  14        5.38        7.84      2.08 o 
   1   8  14        3.52        3.03      2.19 o 
  -8   1  15        5.08        7.82      2.05 o 
  -7   1  15        0.10        2.22      1.37 o 
  -6   1  15       24.88       22.62      2.22 o 
  -5   1  15        3.02        6.11      1.27 o 
  -4   1  15        8.18       10.33      1.25 o 
  -3   1  15       93.98       83.78      3.77 o 
  -2   1  15        7.94       12.01      1.10 o 
  -1   1  15       14.60       13.66      1.25 o 
   0   1  15      154.99      134.91      3.58 o 
   1   1  15       32.72       35.50      2.58 o 
   2   1  15       87.09       78.23      3.52 o 
   3   1  15       33.38       40.72      6.34 o 
   4   1  15        0.46        2.70      1.41 o 
   5   1  15        0.40        1.04      2.45 o 
  -8   2  15       25.93       25.89      3.23 o 
  -7   2  15      131.45      128.68      7.25 o 
  -6   2  15       60.59       66.50      3.07 o 
  -5   2  15       88.46       88.37      3.43 o 
  -4   2  15      359.66      324.93      7.86 o 
  -3   2  15        6.37        7.94      1.18 o 
  -2   2  15        0.11        1.12      0.70 o 
  -1   2  15       98.55       74.39      2.25 o 
   0   2  15      737.80      662.05     15.55 o 
   1   2  15       50.88       44.95      2.69 o 
   2   2  15        1.78        2.74      1.28 o 
   3   2  15       34.96       39.38      3.55 o 
   4   2  15        2.08        4.11      1.60 o 
   5   2  15        3.25        4.25      3.45 o 
  -8   3  15       21.08       25.23      3.51 o 
  -7   3  15        0.66        2.54      1.27 o 
  -6   3  15       60.35       64.71      3.10 o 
  -5   3  15        2.65        6.37      1.25 o 
  -4   3  15       60.89       64.00      2.78 o 
  -3   3  15      792.77      760.14     12.47 o 
  -2   3  15       15.50       10.80      1.28 o 
  -1   3  15      323.68      285.65      9.00 o 
   0   3  15       12.20       10.81      1.86 o 
   1   3  15       30.38       29.32      3.42 o 
   2   3  15      203.88      187.17      6.67 o 
   3   3  15       83.93       80.21      3.80 o 
   4   3  15       23.38       28.43      3.09 o 
  -7   4  15      107.77      104.37      4.32 o 
  -6   4  15       31.57       34.49      2.65 o 
  -5   4  15      124.21      116.69      4.87 o 
  -4   4  15      217.22      201.86      5.45 o 
  -3   4  15      153.30      153.79      4.39 o 
  -2   4  15       16.90       14.18      1.53 o 
  -1   4  15        4.98        4.52      1.01 o 
   0   4  15      621.78      600.94     17.43 o 
   1   4  15       38.50       46.25      5.82 o 
   2   4  15        2.29        3.74      1.57 o 
   3   4  15      105.21       90.08      4.81 o 
   4   4  15        0.06        1.78      1.42 o 
  -7   5  15        1.21        1.58      2.08 o 
  -6   5  15       20.71       21.29      2.32 o 
  -5   5  15        2.72        3.38      1.21 o 
  -4   5  15       10.16       11.07      1.62 o 
  -3   5  15      114.29      117.18      5.38 o 
  -2   5  15      229.58      214.11      5.40 o 
  -1   5  15       13.33       21.45      4.64 o 
   0   5  15       22.86       23.98      2.49 o 
   1   5  15        2.28        2.55      1.42 o 
   2   5  15       13.70       17.69      2.57 o 
   3   5  15        0.75        1.88      1.77 o 
  -6   6  15       11.03       19.66      3.86 o 
  -5   6  15        0.38        1.09      1.01 o 
  -4   6  15        0.89        3.02      1.12 o 
  -3   6  15      133.91      126.55      8.19 o 
  -2   6  15        3.75        6.30      1.36 o 
  -1   6  15       31.02       32.81      3.42 o 
   0   6  15       15.00       20.55      2.53 o 
   1   6  15        3.21        3.38      1.53 o 
   2   6  15       14.24       17.84      2.77 o 
   3   6  15       28.82       21.47      5.10 o 
  -5   7  15        0.04       -0.68      1.73 o 
  -4   7  15        9.01       11.36      1.84 o 
  -3   7  15        6.57        8.75      2.53 o 
  -2   7  15       55.54       52.07      3.68 o 
  -1   7  15        6.39        7.15      2.04 o 
   0   7  15        2.64        2.54      1.64 o 
   1   7  15        9.43       10.60      2.14 o 
  -3   8  15        0.01        1.73      1.30 o 
  -2   8  15        1.10        3.12      1.71 o 
  -1   8  15       14.81       14.48      2.63 o 
   0   8  15        8.73       10.45      2.56 o 
   1   8  15        3.77        2.42      2.19 o 
  -7   0  16       46.63       46.23      5.24 o 
  -6   0  16       42.93       28.54      4.46 o 
  -5   0  16       12.20       10.11      2.01 o 
  -4   0  16      539.58      536.41     17.12 o 
  -3   0  16      251.82      225.37      7.27 o 
  -2   0  16      352.51      339.95      9.30 o 
  -1   0  16      546.79      450.10     26.43 o 
   0   0  16      879.45      876.11     21.48 o 
   1   0  16     1228.44     1178.76     37.26 o 
   2   0  16      124.93      120.90      8.36 o 
   3   0  16      138.94      125.43     14.71 o 
   4   0  16       74.02       73.47      5.59 o 
  -8   1  16       11.88       12.73      2.48 o 
  -7   1  16        0.84        1.48      1.29 o 
  -6   1  16      149.48      139.27      4.99 o 
  -5   1  16       47.97       40.46      2.49 o 
  -4   1  16      435.54      407.69      8.92 o 
  -3   1  16        2.12        3.45      0.79 o 
  -2   1  16        0.43        0.63      0.55 o 
  -1   1  16        0.39        1.59      0.60 o 
   0   1  16      250.27      224.86      5.62 o 
   1   1  16       94.12       90.32      4.11 o 
   2   1  16       28.53       36.98      3.97 o 
   3   1  16       11.20       15.92      2.23 o 
   4   1  16        9.85       10.35      2.60 o 
  -8   2  16        6.13        7.91      2.81 o 
  -7   2  16       19.33       22.74      2.50 o 
  -6   2  16       17.37       18.83      2.12 o 
  -5   2  16       96.54       88.15      3.32 o 
  -4   2  16      230.50      224.30      5.40 o 
  -3   2  16       51.61       46.41      2.20 o 
  -2   2  16       39.29       32.27      2.37 o 
  -1   2  16       34.02       29.93      2.84 o 
   0   2  16      852.81      805.58     16.77 o 
   1   2  16      281.11      256.96      7.75 o 
   2   2  16      210.05      200.37      5.93 o 
   3   2  16       20.99       24.43      3.64 o 
   4   2  16        5.96        8.23      1.94 o 
  -8   3  16        6.79        6.36      3.93 o 
  -7   3  16        3.20        6.15      1.63 o 
  -6   3  16       16.11       19.93      2.38 o 
  -5   3  16       21.82       27.62      2.24 o 
  -4   3  16      133.96      122.81      8.06 o 
  -3   3  16       83.67       74.34      2.89 o 
  -2   3  16        2.01        2.98      0.91 o 
  -1   3  16       25.95       23.50      2.77 o 
   0   3  16       19.62       19.45      5.12 o 
   1   3  16        2.86        2.43      1.35 o 
   2   3  16        6.74        3.91      1.41 o 
   3   3  16        0.82        4.13      2.18 o 
   4   3  16        0.37        2.76      1.72 o 
  -7   4  16        0.55        2.37      1.39 o 
  -6   4  16       32.01       36.05      2.63 o 
  -5   4  16       31.39       36.23      2.52 o 
  -4   4  16       42.05       39.14      3.17 o 
  -3   4  16       62.26       58.08      2.72 o 
  -2   4  16       14.47       14.32      1.95 o 
  -1   4  16      460.44      429.70     13.85 o 
   0   4  16        0.13        1.25      0.95 o 
   1   4  16      123.43      121.14      5.25 o 
   2   4  16       34.57       35.56      3.37 o 
   3   4  16        6.63       11.64      2.09 o 
   4   4  16       11.68       13.51      3.45 o 
  -6   5  16        3.24        5.68      1.55 o 
  -5   5  16       29.10       31.30      2.61 o 
  -4   5  16       27.75       26.16      2.97 o 
  -3   5  16      110.96       99.05      5.04 o 
  -2   5  16        3.76       12.00      1.61 o 
  -1   5  16       22.63       26.30      4.12 o 
   0   5  16       11.18       14.34      2.30 o 
   1   5  16       27.45       27.98      3.02 o 
   2   5  16       13.58       18.66      2.76 o 
   3   5  16        1.52        4.01      1.89 o 
  -6   6  16        6.24       11.86      3.25 o 
  -5   6  16       16.07       22.27      2.92 o 
  -4   6  16       14.30       17.88      2.09 o 
  -3   6  16      263.75      260.44      6.60 o 
  -2   6  16        0.32        2.28      1.39 o 
  -1   6  16      158.04      157.10     10.98 o 
   0   6  16        6.10        9.84      2.32 o 
   1   6  16        1.22        1.43      2.20 o 
   2   6  16       19.17       18.47      3.76 o 
   3   6  16        0.35        1.02      2.76 o 
  -4   7  16       13.41       17.58      2.19 o 
  -3   7  16        1.75        3.53      1.31 o 
  -2   7  16       74.59       77.97      3.53 o 
  -1   7  16        0.33        0.78      1.44 o 
   0   7  16       20.78       21.58      2.79 o 
   1   7  16       12.94       20.34      4.00 o 
  -3   8  16       43.83       40.31      4.68 o 
  -2   8  16       13.59       16.23      2.30 o 
  -1   8  16       23.98       19.41      3.23 o 
   0   8  16        1.37        3.15      4.38 o 
  -8   1  17       23.93       19.76      3.95 o 
  -7   1  17       22.57       20.85      2.78 o 
  -6   1  17       30.19       26.35      2.44 o 
  -5   1  17        2.92        4.74      1.24 o 
  -4   1  17        2.59        2.85      1.07 o 
  -3   1  17       15.24       14.64      1.36 o 
  -2   1  17       26.05       23.20      1.51 o 
  -1   1  17      149.08      133.51      3.91 o 
   0   1  17      242.59      239.58      9.58 o 
   1   1  17        8.28       12.95      2.01 o 
   2   1  17        0.99        3.15      1.42 o 
   3   1  17        3.74        7.53      1.72 o 
   4   1  17       12.45       14.81      2.35 o 
  -7   2  17       22.75       20.82      2.47 o 
  -6   2  17       10.89       13.23      1.87 o 
  -5   2  17      174.38      175.69      5.54 o 
  -4   2  17       56.47       56.09      2.63 o 
  -3   2  17       31.68       27.55      3.03 o 
  -2   2  17        6.35        6.51      0.91 o 
  -1   2  17      199.97      175.38      4.92 o 
   0   2  17      409.00      364.93      9.59 o 
   1   2  17      295.77      260.39      7.99 o 
   2   2  17        8.22        8.43      1.76 o 
   3   2  17      140.83      128.23      7.01 o 
   4   2  17       26.28       33.87      4.02 o 
  -7   3  17       52.37       58.25      3.24 o 
  -6   3  17       56.53       54.19      2.94 o 
  -5   3  17       19.94       25.62      2.70 o 
  -4   3  17      101.59       84.41      3.27 o 
  -3   3  17       17.48       20.16      1.81 o 
  -2   3  17        2.46        3.10      0.95 o 
  -1   3  17        5.95        5.13      1.15 o 
   0   3  17      155.86      147.63      5.00 o 
   1   3  17       20.54       22.39      2.98 o 
   2   3  17        1.50        3.44      1.39 o 
   3   3  17        0.06        1.78      1.40 o 
   4   3  17       11.72       16.15      3.70 o 
  -7   4  17       27.64       27.28      3.53 o 
  -6   4  17        0.80        1.64      1.16 o 
  -5   4  17      116.36      114.37      4.23 o 
  -4   4  17       64.63       56.91      2.82 o 
  -3   4  17       58.71       54.27      3.12 o 
  -2   4  17       31.81       29.98      2.02 o 
  -1   4  17      109.47       99.03     13.54 o 
   0   4  17      154.26      136.96      4.25 o 
   1   4  17       53.34       50.51      3.55 o 
   2   4  17        5.14        7.02      1.99 o 
   3   4  17       69.67       69.12      4.54 o 
   4   4  17       10.33       15.31      4.64 o 
  -6   5  17        5.77        5.18      2.02 o 
  -5   5  17        0.04        1.03      0.96 o 
  -4   5  17        6.18        6.06      1.45 o 
  -3   5  17      108.51      114.48      5.39 o 
  -2   5  17       36.52       45.49      2.86 o 
  -1   5  17       10.57       12.51      2.28 o 
   0   5  17       10.08       16.97      4.61 o 
   1   5  17        1.07        4.25      1.91 o 
   2   5  17        0.19        0.33      1.48 o 
   3   5  17        0.38       -0.27      1.87 o 
  -5   6  17       17.80       18.08      2.24 o 
  -4   6  17        0.69        0.92      1.11 o 
  -3   6  17        0.05        6.79      1.96 o 
  -2   6  17       53.36       49.75      4.56 o 
  -1   6  17       17.42       23.63      2.85 o 
   0   6  17       55.28       52.64      5.72 o 
   1   6  17        0.57        1.42      2.16 o 
   2   6  17       12.74       16.26      4.61 o 
  -4   7  17        1.97        1.62      1.24 o 
  -3   7  17        2.61        4.73      1.75 o 
  -2   7  17       30.46       33.37      2.72 o 
  -1   7  17        0.08        1.45      1.54 o 
   0   7  17       12.32       16.69      2.64 o 
   1   7  17        6.12        4.97      3.37 o 
  -3   8  17        5.41        7.04      2.94 o 
  -2   8  17       10.78       12.98      5.10 o 
  -1   8  17       13.96       10.56      2.66 o 
   0   8  17        0.23        3.13      1.95 o 
  -7   0  18        1.83        3.32      2.47 o 
  -6   0  18       64.95       62.97      5.94 o 
  -5   0  18      157.34      132.14      8.11 o 
  -4   0  18       51.06       48.25      4.68 o 
  -3   0  18        0.75        0.63      1.05 o 
  -2   0  18       19.17       13.75      1.70 o 
  -1   0  18       25.57       18.93      1.80 o 
   0   0  18     1330.22     1274.09     66.67 o 
   1   0  18        6.54        8.15      2.55 o 
   2   0  18       70.02       65.00     10.75 o 
   3   0  18       25.93       37.59      9.98 o 
   4   0  18       21.91       15.87      4.61 o 
  -7   1  18        9.25        7.73      2.31 o 
  -6   1  18       21.09       19.38      3.89 o 
  -5   1  18       20.20       21.85      2.19 o 
  -4   1  18      222.67      215.91      6.01 o 
  -3   1  18       91.55       87.58      3.36 o 
  -2   1  18      265.25      233.50      4.71 o 
  -1   1  18       48.97       45.53      1.93 o 
   0   1  18      186.03      183.58      8.67 o 
   1   1  18       58.99       54.19      4.10 o 
   2   1  18        6.61        8.01      1.76 o 
   3   1  18       64.88       63.28      4.77 o 
   4   1  18        4.04        4.90      2.15 o 
  -7   2  18        1.23        3.60      2.23 o 
  -6   2  18        5.28       11.58      1.90 o 
  -5   2  18       20.34       21.49      2.21 o 
  -4   2  18       42.25       38.15      2.26 o 
  -3   2  18        1.76        2.38      0.87 o 
  -2   2  18       16.54       19.56      3.28 o 
  -1   2  18        7.08        7.06      1.24 o 
   0   2  18      100.92      105.36      7.27 o 
   1   2  18      158.01      138.56      6.59 o 
   2   2  18        1.77        5.55      1.58 o 
   3   2  18        0.01        2.18      1.47 o 
  -7   3  18        4.54        4.68      1.55 o 
  -6   3  18        8.15        8.29      1.58 o 
  -5   3  18        5.20        5.80      1.23 o 
  -4   3  18       12.14       10.44      1.73 o 
  -3   3  18        8.49        9.59      1.43 o 
  -2   3  18       21.58       16.47      1.59 o 
  -1   3  18       72.83       72.15      3.10 o 
   0   3  18       11.58       13.42      2.20 o 
   1   3  18        0.57        3.28      1.84 o 
   2   3  18       14.54       13.95      2.52 o 
   3   3  18        5.33        8.81      2.03 o 
  -7   4  18        4.11       11.46      2.45 o 
  -6   4  18        6.01        9.12      1.69 o 
  -5   4  18        0.93        5.33      1.69 o 
  -4   4  18        2.35        3.42      1.16 o 
  -3   4  18        0.53        1.28      0.95 o 
  -2   4  18       10.08       10.93      1.52 o 
  -1   4  18        6.60        7.37      1.62 o 
   0   4  18        1.79        3.62      1.46 o 
   1   4  18       37.27       39.77      3.53 o 
   2   4  18       16.27       19.82      2.96 o 
   3   4  18        0.01        1.95      1.90 o 
  -6   5  18        0.07        1.71      1.22 o 
  -5   5  18       32.69       34.62      3.22 o 
  -4   5  18        0.52        3.60      1.17 o 
  -3   5  18      138.84      127.53      7.10 o 
  -2   5  18       20.04       18.33      1.93 o 
  -1   5  18       20.16       18.93      2.44 o 
   0   5  18       16.87       14.14      2.20 o 
   1   5  18        2.07        4.94      2.39 o 
   2   5  18       19.86       22.46      3.15 o 
   3   5  18        5.52        9.34      2.84 o 
  -5   6  18        6.46        9.92      1.76 o 
  -4   6  18        0.82        0.54      1.15 o 
  -3   6  18        0.09        1.74      1.29 o 
  -2   6  18        5.19        7.72      1.51 o 
  -1   6  18       76.95       80.89      5.39 o 
   0   6  18       37.55       42.70      4.20 o 
   1   6  18       16.88       22.18      4.30 o 
   2   6  18        0.28        1.51      2.40 o 
  -4   7  18        6.07        4.42      2.33 o 
  -3   7  18       73.64       70.51      5.76 o 
  -2   7  18       12.49       17.00      5.52 o 
  -1   7  18        2.09        3.60      1.80 o 
   0   7  18        4.00        5.92      2.14 o 
   1   7  18        1.17        0.61      2.67 o 
  -7   1  19       24.59       23.05      2.99 o 
  -6   1  19       19.40       20.54      2.58 o 
  -5   1  19       50.76       49.93      2.92 o 
  -4   1  19       24.72       24.04      2.14 o 
  -3   1  19       31.64       29.71      1.85 o 
  -2   1  19        0.07        0.84      0.70 o 
  -1   1  19        8.46        9.92      1.54 o 
   0   1  19        0.51        0.81      1.22 o 
   1   1  19      133.23      115.80      7.55 o 
   2   1  19       62.16       53.68      5.38 o 
   3   1  19       17.03       20.60      3.23 o 
  -7   2  19       10.30       14.76      2.64 o 
  -6   2  19       58.33       46.42      2.96 o 
  -5   2  19        7.13        9.45      1.81 o 
  -4   2  19        7.64       11.40      1.67 o 
  -3   2  19        1.03        1.40      0.84 o 
  -2   2  19       23.49       25.45      2.38 o 
  -1   2  19       59.40       53.32      2.52 o 
   0   2  19       35.49       38.32      3.43 o 
   1   2  19        4.55       10.41      3.20 o 
   2   2  19        1.47        1.27      1.30 o 
   3   2  19        4.67        9.04      2.08 o 
  -7   3  19       45.69       47.22      3.46 o 
  -6   3  19       51.45       54.95      5.97 o 
  -5   3  19      119.64      123.32      4.65 o 
  -4   3  19        2.68        5.36      1.30 o 
  -3   3  19       41.97       35.80      2.41 o 
  -2   3  19       25.73       33.81      2.09 o 
  -1   3  19       44.62       48.11      2.52 o 
   0   3  19       30.22       34.40      6.15 o 
   1   3  19      151.25      142.78      6.05 o 
   2   3  19       32.41       36.49      3.71 o 
   3   3  19        5.56       10.05      3.37 o 
  -7   4  19        0.40        3.35      3.30 o 
  -6   4  19       59.17       55.23      5.10 o 
  -5   4  19       34.92       33.67      2.77 o 
  -4   4  19       10.37       16.81      1.91 o 
  -3   4  19        0.02        0.33      0.87 o 
  -2   4  19       37.95       39.54      2.36 o 
  -1   4  19       90.68       84.71      6.10 o 
   0   4  19       11.06        8.68      2.82 o 
   1   4  19       11.54       10.84      2.28 o 
   2   4  19        0.13        1.22      1.53 o 
   3   4  19        1.04        0.83      2.72 o 
  -6   5  19        4.98        6.41      1.66 o 
  -5   5  19       42.72       41.68      4.14 o 
  -4   5  19        0.11        0.73      1.05 o 
  -3   5  19       29.52       29.33      2.34 o 
  -2   5  19        0.88        0.66      0.98 o 
  -1   5  19       21.32       19.49      2.50 o 
   0   5  19        5.29        6.05      2.71 o 
   1   5  19        8.97       11.64      3.19 o 
   2   5  19        3.58        4.71      2.20 o 
  -5   6  19        6.66        6.43      1.71 o 
  -4   6  19        0.33        1.22      1.20 o 
  -3   6  19        3.22        4.81      1.40 o 
  -2   6  19        2.04        2.24      1.53 o 
  -1   6  19       13.57       19.90      2.78 o 
   0   6  19        9.05        7.08      3.71 o 
   1   6  19        0.01        0.75      2.42 o 
  -4   7  19        9.87       14.46      3.62 o 
  -3   7  19        2.18        3.70      1.47 o 
  -2   7  19        5.90        7.85      2.64 o 
  -1   7  19        1.31        3.31      2.01 o 
   0   7  19        2.50        1.90      2.96 o 
  -6   0  20       50.92       55.98      5.58 o 
  -5   0  20      120.82      114.83      7.70 o 
  -4   0  20       49.12       52.88      3.66 o 
  -3   0  20       28.50       32.10      4.39 o 
  -2   0  20      343.46      260.80     16.06 o 
  -1   0  20       10.46        8.69      3.03 o 
   0   0  20       91.66       97.83      5.79 o 
   1   0  20        0.21        1.15      1.77 o 
   2   0  20        5.36        4.18      3.23 o 
   3   0  20       47.42       52.53      9.29 o 
  -7   1  20       16.92       19.85      2.86 o 
  -6   1  20       14.70       21.14      2.69 o 
  -5   1  20        0.46        2.31      1.10 o 
  -4   1  20       40.20       38.26      2.52 o 
  -3   1  20        0.23        3.09      0.90 o 
  -2   1  20      218.53      184.14      4.60 o 
  -1   1  20       11.21       12.35      2.19 o 
   0   1  20       25.70       25.37      4.23 o 
   1   1  20       80.72       83.16      3.96 o 
   2   1  20        0.00        1.97      1.36 o 
   3   1  20       22.87       28.43      3.72 o 
  -7   2  20        7.84        5.40      1.93 o 
  -6   2  20       14.53       18.97      2.32 o 
  -5   2  20       55.06       46.28      2.88 o 
  -4   2  20       21.44       25.51      2.48 o 
  -3   2  20        0.71        0.79      0.83 o 
  -2   2  20      116.36      100.22      3.27 o 
  -1   2  20       39.07       40.61      2.27 o 
   0   2  20        9.46       12.01      2.32 o 
   1   2  20       43.87       49.87      3.88 o 
   2   2  20        0.96        6.24      2.10 o 
   3   2  20       19.33       31.41      7.56 o 
  -7   3  20        4.36        8.25      3.98 o 
  -6   3  20        0.50        2.79      1.35 o 
  -5   3  20        0.32        2.86      1.13 o 
  -4   3  20       13.93       14.74      1.78 o 
  -3   3  20        3.43        2.88      1.08 o 
  -2   3  20       13.87       14.59      1.64 o 
  -1   3  20        3.08        5.98      1.33 o 
   0   3  20        0.02        1.92      1.34 o 
   1   3  20       11.20        9.73      3.57 o 
   2   3  20        0.44        0.37      1.66 o 
   3   3  20        1.48        2.13      3.01 o 
  -6   4  20        3.67        4.43      2.39 o 
  -5   4  20       19.09       25.70      2.45 o 
  -4   4  20        2.21        3.53      1.21 o 
  -3   4  20       28.83       33.19      3.19 o 
  -2   4  20        0.66        1.53      1.32 o 
  -1   4  20        2.56        3.20      1.58 o 
   0   4  20        1.05        0.02      1.78 o 
   1   4  20        1.89        2.83      1.67 o 
   2   4  20       30.46       31.67      4.90 o 
  -5   5  20        0.02        1.41      1.24 o 
  -4   5  20        7.95       10.25      1.73 o 
  -3   5  20       15.15       20.57      2.17 o 
  -2   5  20       18.64       20.84      3.90 o 
  -1   5  20       28.42       32.70      5.07 o 
   0   5  20       25.59       30.64      6.74 o 
   1   5  20       23.71       34.05      5.54 o 
   2   5  20        5.82        4.62      2.35 o 
  -4   6  20        6.00        8.05      1.75 o 
  -3   6  20       15.98       15.72      2.90 o 
  -2   6  20       37.82       34.93      4.16 o 
  -1   6  20        3.86        3.38      1.91 o 
   0   6  20        0.58        2.33      2.49 o 
   1   6  20        0.14        2.33      2.89 o 
  -3   7  20        3.02        7.57      3.04 o 
  -2   7  20       20.35       19.00      3.98 o 
  -1   7  20        3.53        6.23      2.89 o 
  -7   1  21        4.80        5.28      1.85 o 
  -6   1  21        0.09        0.70      1.34 o 
  -5   1  21        5.34       10.18      1.66 o 
  -4   1  21        0.28        1.61      0.97 o 
  -3   1  21        0.15        1.42      0.81 o 
  -2   1  21        4.95        7.53      1.22 o 
  -1   1  21       10.35       13.20      2.72 o 
   0   1  21        0.05        0.66      1.37 o 
   1   1  21        8.38       11.90      2.16 o 
   2   1  21        3.96        6.09      1.93 o 
   3   1  21        0.20        8.16      5.24 o 
  -7   2  21       50.55       51.93      5.31 o 
  -6   2  21      105.32       97.81      5.44 o 
  -5   2  21       34.14       37.81      3.03 o 
  -4   2  21        0.04       -0.12      0.84 o 
  -3   2  21       18.01       18.24      1.99 o 
  -2   2  21        4.34        5.91      1.28 o 
  -1   2  21       94.70       86.38      4.49 o 
   0   2  21        0.09        1.41      1.52 o 
   1   2  21       50.91       43.21      4.38 o 
   2   2  21       33.22       36.10      5.74 o 
   3   2  21        7.98       18.23      6.14 o 
  -7   3  21        2.26        1.09      2.79 o 
  -6   3  21        0.11        1.21      1.22 o 
  -5   3  21       37.85       38.51      2.79 o 
  -4   3  21       21.25       26.48      2.27 o 
  -3   3  21       31.86       34.07      2.31 o 
  -2   3  21       45.90       48.02      4.74 o 
  -1   3  21        0.01        0.38      1.91 o 
   0   3  21        4.61        7.89      1.97 o 
   1   3  21        0.70        2.60      1.73 o 
   2   3  21       83.45       89.25      5.25 o 
  -6   4  21       43.79       46.85      5.04 o 
  -5   4  21       27.48       26.36      2.58 o 
  -4   4  21        1.33        1.24      1.05 o 
  -3   4  21        1.21        2.41      1.13 o 
  -2   4  21        3.10        6.58      1.76 o 
  -1   4  21       81.61       77.72      8.87 o 
   0   4  21        9.12       12.34      5.55 o 
   1   4  21       54.41       56.43      4.95 o 
   2   4  21        2.56        8.00      2.78 o 
  -5   5  21        7.32        7.14      1.85 o 
  -4   5  21        0.04        1.65      1.20 o 
  -3   5  21        7.98        7.83      1.59 o 
  -2   5  21        2.62        6.38      1.87 o 
  -1   5  21        6.21        6.51      1.97 o 
   0   5  21        0.01       -0.05      2.21 o 
   1   5  21        0.05        4.01      3.13 o 
  -4   6  21        1.29        3.03      1.45 o 
  -3   6  21        1.70        2.34      1.40 o 
  -2   6  21        0.41       -0.38      1.59 o 
  -1   6  21       11.60       11.70      2.32 o 
   0   6  21        4.97        5.99      3.59 o 
  -1   7  21        4.08        3.23      2.72 o 
  -7   0  22       50.79       43.71      4.93 o 
  -4   0  22      123.36      115.01      5.38 o 
  -3   0  22        0.63        2.16      1.21 o 
  -2   0  22      217.99      174.90      6.30 o 
  -1   0  22        2.30        5.09      2.79 o 
   0   0  22        0.84        1.63      2.01 o 
   1   0  22        0.68        2.82      2.57 o 
   2   0  22        0.28        1.94      2.35 o 
  -6   1  22       56.38       55.78      3.94 o 
  -5   1  22       26.84       34.89      2.81 o 
  -4   1  22       16.86       21.34      2.19 o 
  -3   1  22        9.70       10.23      1.43 o 
  -2   1  22        2.62        4.85      1.31 o 
  -1   1  22       11.09       13.72      2.34 o 
   0   1  22        0.11        1.44      2.15 o 
   1   1  22        8.64       11.20      2.45 o 
   2   1  22       33.55       48.25      5.08 o 
  -6   2  22        1.89        1.90      1.35 o 
  -5   2  22        1.28        0.66      1.06 o 
  -4   2  22       48.05       37.11      2.69 o 
  -3   2  22        0.16        1.33      0.98 o 
  -2   2  22      129.33       99.52      4.95 o 
  -1   2  22        0.47        2.11      1.52 o 
   0   2  22       40.03       40.77      3.95 o 
   1   2  22        1.88        3.91      1.92 o 
   2   2  22        1.10        5.76      2.43 o 
  -7   3  22        0.70        3.32      3.49 o 
  -6   3  22        0.07        0.87      1.26 o 
  -5   3  22        1.91        3.33      1.31 o 
  -4   3  22        0.47        0.49      0.96 o 
  -3   3  22        3.35        3.69      1.25 o 
  -2   3  22        3.82        5.01      1.87 o 
  -1   3  22        0.47        1.25      1.99 o 
   0   3  22        0.94        1.32      1.44 o 
   1   3  22        0.75        1.82      1.75 o 
   2   3  22        3.03        5.60      3.54 o 
  -6   4  22        1.49        0.44      2.64 o 
  -5   4  22        6.03        5.30      1.57 o 
  -4   4  22        1.50        2.20      1.23 o 
  -3   4  22       32.44       33.65      2.60 o 
  -2   4  22        0.03       -0.20      1.28 o 
  -1   4  22       47.05       47.75      7.24 o 
   0   4  22        0.65        0.58      2.23 o 
   1   4  22       29.67       34.24      4.00 o 
   2   4  22        0.00        2.86      3.37 o 
  -5   5  22       14.18       15.27      2.71 o 
  -4   5  22       26.23       30.43      3.08 o 
  -3   5  22        0.37        1.59      1.21 o 
  -2   5  22        0.98        1.68      1.62 o 
  -1   5  22        0.46        0.72      2.23 o 
   0   5  22        0.83        1.31      2.70 o 
  -4   6  22        2.40        4.22      2.23 o 
  -3   6  22       31.12       25.36      4.27 o 
  -2   6  22       10.15       13.32      2.68 o 
  -6   1  23       25.06       20.95      2.88 o 
  -5   1  23        7.36        8.31      1.75 o 
  -4   1  23        0.96        1.80      1.13 o 
  -3   1  23        6.21        6.94      1.45 o 
  -2   1  23        0.27        0.83      1.47 o 
  -1   1  23       10.23       16.54      4.76 o 
   0   1  23        4.75        9.33      2.30 o 
   1   1  23        0.62        1.97      1.80 o 
   2   1  23        0.20        3.21      2.93 o 
  -6   2  23        8.70        9.43      1.92 o 
  -5   2  23       36.70       38.61      2.95 o 
  -4   2  23       17.17       21.89      3.69 o 
  -3   2  23        1.29        5.41      1.28 o 
  -2   2  23        0.12        0.70      1.18 o 
  -1   2  23        1.15       -0.31      1.45 o 
   0   2  23       12.74       13.59      2.70 o 
   1   2  23        3.74        6.00      2.20 o 
   2   2  23       18.46       18.18      5.44 o 
  -6   3  23       34.74       38.37      3.30 o 
  -5   3  23        8.04       10.39      1.89 o 
  -4   3  23        0.59        1.46      1.11 o 
  -3   3  23       13.95       15.15      1.92 o 
  -2   3  23       11.61       10.33      2.04 o 
  -1   3  23       16.65       21.38      4.01 o 
   0   3  23        9.38        7.20      2.16 o 
   1   3  23       36.99       46.19      8.66 o 
  -6   4  23        8.95       19.70      7.38 o 
  -5   4  23       16.44       20.93      3.42 o 
  -4   4  23        5.04        6.61      1.56 o 
  -3   4  23       21.85       24.47      2.94 o 
  -2   4  23        3.29        3.67      1.63 o 
  -1   4  23        5.84        7.70      3.14 o 
   0   4  23        1.35        5.01      2.79 o 
  -4   5  23        0.83        3.01      1.44 o 
  -3   5  23        0.47        1.41      1.52 o 
  -2   5  23       14.48       18.41      2.76 o 
  -1   5  23        8.27       12.37      5.95 o 
  -4   6  23        7.50       11.23      3.54 o 
  -2   6  23        1.16        0.29      2.09 o 
  -6   0  24       30.33       27.79      4.27 o 
  -5   0  24       29.73       24.68      3.86 o 
  -4   0  24        1.21        3.54      1.94 o 
  -3   0  24        4.27        4.83      1.61 o 
  -2   0  24       15.80       12.37      3.93 o 
  -1   0  24        8.20        7.64      3.13 o 
   0   0  24       21.54       22.13      5.26 o 
   1   0  24        7.86       15.18      7.14 o 
  -6   1  24        0.03        0.35      1.36 o 
  -5   1  24       32.01       38.21      3.93 o 
  -4   1  24       39.97       35.00      2.59 o 
  -3   1  24       58.54       52.88      3.67 o 
  -2   1  24        6.82        8.42      2.40 o 
  -1   1  24       17.48       20.45      3.39 o 
   0   1  24        1.30        2.81      1.78 o 
   1   1  24        5.20        7.43      2.44 o 
  -6   2  24        6.41        7.84      2.42 o 
  -5   2  24        1.25        3.34      1.37 o 
  -4   2  24        0.62        1.71      1.19 o 
  -3   2  24        4.35        2.57      1.43 o 
  -2   2  24        2.66        4.79      2.63 o 
  -1   2  24        2.88        6.41      2.08 o 
   0   2  24        0.11        1.56      1.61 o 
   1   2  24        1.58        2.48      2.19 o 
  -6   3  24        0.73        1.28      3.15 o 
  -5   3  24        3.53        6.35      2.16 o 
  -4   3  24        5.63        8.12      1.66 o 
  -3   3  24        0.27       -0.72      1.21 o 
  -2   3  24        4.55        3.36      2.61 o 
  -1   3  24        0.51        2.11      2.18 o 
   0   3  24        7.37       13.30      3.44 o 
   1   3  24        6.73        5.65      3.79 o 
  -5   4  24        3.38        5.03      1.56 o 
  -4   4  24        9.02       10.50      1.80 o 
  -3   4  24        5.75        5.17      1.99 o 
  -2   4  24        0.22       -0.99      2.11 o 
  -1   4  24        0.45        4.11      3.73 o 
   0   4  24        0.39        2.72      2.87 o 
  -4   5  24       22.51       25.04      3.13 o 
  -3   5  24       20.31       23.06      3.12 o 
  -2   5  24       13.72       13.42      4.68 o 
  -2   6  24        0.52        2.31      2.45 o 
  -6   1  25        2.05        2.74      1.52 o 
  -5   1  25        9.91       12.85      2.31 o 
  -4   1  25        7.92        6.71      1.97 o 
  -3   1  25        0.32        2.32      1.43 o 
  -2   1  25        8.17        7.34      2.39 o 
  -1   1  25        2.83        2.67      1.76 o 
   0   1  25        2.77        2.35      1.80 o 
   1   1  25        6.02        8.14      3.14 o 
  -5   2  25        1.32        1.54      1.25 o 
  -4   2  25        1.59        2.22      1.26 o 
  -3   2  25       21.95       24.51      3.00 o 
  -2   2  25        9.72       11.92      4.13 o 
  -1   2  25        1.07        4.16      1.94 o 
   0   2  25        0.80        3.06      1.89 o 
   1   2  25        3.27        1.67      2.89 o 
  -6   3  25       12.38       12.26      4.63 o 
  -5   3  25       35.12       42.91      3.29 o 
  -4   3  25        5.41        5.62      1.50 o 
  -3   3  25        3.08        6.01      2.00 o 
  -2   3  25        1.59        4.96      2.94 o 
  -1   3  25       11.68       15.60      3.68 o 
   0   3  25        8.46       20.01      6.54 o 
  -5   4  25        2.05        5.02      2.47 o 
  -4   4  25        2.62        6.83      1.63 o 
  -3   4  25        0.53        2.94      1.86 o 
  -2   4  25       11.90       11.17      6.18 o 
  -1   4  25       14.92       22.13      7.50 o 
  -3   5  25        0.10        3.21      2.42 o 
  -5   0  26       29.60       36.57      4.71 o 
  -4   0  26       28.46       23.85      3.71 o 
  -3   0  26       30.18       33.81      5.80 o 
  -2   0  26       18.31       22.64      5.26 o 
  -1   0  26       11.83        9.71      3.86 o 
   0   0  26        1.04        5.12      3.35 o 
  -5   1  26        0.76        4.22      2.19 o 
  -4   1  26        0.01        0.63      1.33 o 
  -3   1  26        6.95        1.24      2.53 o 
  -2   1  26       14.72       14.58      3.17 o 
  -1   1  26       25.72       34.11      4.45 o 
   0   1  26        5.16        7.69      2.97 o 
  -5   2  26       12.36       14.16      2.23 o 
  -4   2  26        6.29        9.06      1.85 o 
  -3   2  26        0.68        0.16      1.61 o 
  -2   2  26       13.97       10.12      3.96 o 
  -1   2  26        0.76        1.39      3.32 o 
   0   2  26        0.00        1.56      2.55 o 
  -5   3  26        5.18        6.02      2.37 o 
  -4   3  26        0.13        0.31      1.23 o 
  -3   3  26        0.11       -0.38      1.38 o 
  -2   3  26        7.85       13.05      8.39 o 
  -1   3  26        4.19        6.23      3.08 o 
  -4   4  26        6.26        8.26      2.87 o 
  -3   4  26       14.24       17.85      3.28 o 
  -5   1  27        0.90        2.25      1.49 o 
  -4   1  27        0.15        1.53      1.27 o 
  -3   1  27        1.63        1.99      2.93 o 
  -2   1  27       10.38       17.37      5.00 o 
  -1   1  27        1.53        2.23      2.04 o 
   0   1  27        2.60        1.39      3.03 o 
  -5   2  27       17.57       19.98      3.48 o 
  -4   2  27        0.25        0.62      1.58 o 
  -3   2  27        2.93       -0.02      2.65 o 
  -2   2  27        9.06        3.96      3.74 o 
   0   2  27        4.42        6.31      3.67 o 
  -4   3  27        4.39        4.54      3.36 o 
  -3   3  27        2.96        6.16      3.86 o 
  -2   3  27       19.83       39.89      8.64 o 
  -5   0  28        0.06       -0.34      1.82 o 
  -4   0  28        7.90        9.49      2.91 o 
  -2   0  28       24.51       27.86      6.00 o 
  -1   0  28        7.12        8.57      3.91 o 
  -4   1  28       12.37       10.12      2.91 o 
  -3   1  28        5.18        6.45      3.64 o 
  -2   1  28        3.07       10.22      4.46 o 
  -1   1  28        9.97       14.54      4.81 o 
  -4   2  28        1.44       -1.04      1.58 o 
  -3   2  28        3.73        0.90      3.18 o 
  -3   1  29        0.04        0.70      3.23 o 
                                                 
